# Supplementary material for: Growth Patterns and Scaling Laws Governing AIDS Epidemic in Brazilian Cities
Source: PLoS One. 2014 Oct 23;9(10):e111015. doi: 10.1371/journal.pone.0111015 (PMC4207789; doi:10.1371/journal.pone.0111015)
Supplement: Table S1 — Data used in our analysis. This comma separated file (CSV) has 5566 lines and 38 columns. The first line is a header specifying the contents of the columns. (CSV) [file pone.0111015.s002.csv]

City Code / Name	Longitude	Latitude	Population in 2000	Population in 2010	AIDS cases in 1980	AIDS cases in 1981	AIDS cases in 1982	AIDS cases in 1983	AIDS cases in 1984	AIDS cases in 1985	AIDS cases in 1986	AIDS cases in 1987	AIDS cases in 1988	AIDS cases in 1989	AIDS cases in 1990	AIDS cases in 1991	AIDS cases in 1992	AIDS cases in 1993	AIDS cases in 1994	AIDS cases in 1995	AIDS cases in 1996	AIDS cases in 1997	AIDS cases in 1998	AIDS cases in 1999	AIDS cases in 2000	AIDS cases in 2001	AIDS cases in 2002	AIDS cases in 2003	AIDS cases in 2004	AIDS cases in 2005	AIDS cases in 2006	AIDS cases in 2007	AIDS cases in 2008	AIDS cases in 2009	AIDS cases in 2010	AIDS cases in 2011	AIDS cases in 2012
110001 Alta Floresta D'Oeste	-61.9998238962936	-11.9355403047646	26533	24392	0	0	0	0	0	0	0	0	0	0	0	0	0	0	0	0	0	0	1	0	0	0	0	1	1	0	1	2	0	0	0	3	1
110037 Alto Alegre dos Parecis	-63.0332692780484	-9.9084628665672	74503	90353	0	0	0	0	0	0	0	0	0	0	0	1	0	1	1	0	3	1	0	4	3	4	10	7	14	15	10	17	11	13	19	45	29
110040 Alto Paraíso	-60.5443135812009	-13.4997634596963	7518	6313	0	0	0	0	0	0	0	0	0	0	0	0	0	0	0	0	0	0	2	0	0	0	0	0	0	1	0	0	0	0	0	0	0
110034 Alvorada D'Oeste	-61.4429442118224	-11.4338650286852	73568	78574	0	0	0	0	0	0	0	0	0	0	0	0	1	0	2	6	0	4	3	1	5	1	4	8	13	9	10	5	3	9	7	11	5
110002 Ariquemes	-60.8184261646815	-13.1950330320399	18207	17029	0	0	0	0	0	0	0	0	0	0	0	0	0	0	0	1	1	0	0	0	1	0	0	1	0	0	1	0	5	2	1	0	2
110045 Buritis	-60.5550674630789	-13.1305638414553	21892	18591	0	0	0	0	0	0	0	0	0	0	0	0	0	0	0	0	0	0	1	0	0	0	1	1	1	3	0	2	4	3	0	3	4
110003 Cabixi	-60.9487011706614	-12.9975202364834	10459	8783	0	0	0	0	0	0	0	0	0	0	0	0	0	0	0	0	0	0	0	0	0	1	0	0	2	0	0	0	0	2	0	0	0
110060 Cacaulândia	-64.2316539391172	-12.4360138777142	10208	13678	0	0	0	0	0	0	0	0	0	0	0	0	0	0	0	0	0	1	1	0	1	2	0	0	1	1	2	0	0	0	0	1	0
110004 Cacoal	-61.0201731132847	-11.5285546333473	25688	28729	0	0	0	0	0	0	0	0	0	0	0	0	0	0	1	0	0	0	0	0	0	0	3	0	2	1	1	0	3	0	1	1	1
110070 Campo Novo de Rondônia	-65.3239518196923	-10.7738837406705	38045	41656	0	0	0	0	0	0	0	0	0	0	0	0	0	0	0	3	2	0	0	1	2	1	2	3	4	2	5	7	8	5	10	5	11
110080 Candeias do Jamari	-62.4762307081317	-10.4359487678844	53600	52005	0	0	0	0	0	0	0	0	0	0	0	0	0	0	1	0	1	1	1	0	0	3	1	3	2	7	2	6	4	3	2	2	12
110090 Castanheiras	-61.9450945826841	-10.882051318349	106800	116610	0	0	0	0	0	0	0	0	0	0	0	0	2	1	1	2	2	6	2	2	8	8	12	12	15	8	23	18	22	23	18	27	21
110005 Cerejeiras	-61.9995925724466	-9.42556248	22739	31135	0	0	0	0	0	0	0	0	0	0	0	0	0	0	0	0	0	0	0	0	0	0	1	1	2	1	0	3	1	4	4	0	0
110092 Chupinguaia	-62.308230163019	-11.7213254138559	17067	19874	0	0	0	0	0	0	0	0	0	0	0	0	0	0	0	0	0	0	1	0	2	0	0	2	1	4	3	1	3	0	0	4	0
110006 Colorado do Oeste	-62.2610551904363	-10.7235739008135	40884	37928	0	0	0	0	0	0	0	0	0	0	0	0	0	0	0	0	1	0	0	0	0	1	0	5	1	1	6	3	4	2	6	1	4
110007 Corumbiara	-61.183665673642	-11.67753699	31752	33822	0	0	0	0	0	0	0	1	0	0	0	0	0	0	0	1	0	2	1	2	3	1	2	4	1	3	1	4	2	5	3	7	1
110008 Costa Marques	-63.8314456543611	-8.76889179	334661	428527	0	0	0	0	0	0	0	2	2	2	7	2	13	14	31	30	32	46	60	47	91	94	125	112	95	111	150	162	159	141	184	185	216
110094 Cujubim	-61.9094386835298	-11.1732050162268	26365	22319	0	0	0	0	0	0	0	0	0	0	0	0	1	1	3	0	0	1	2	0	1	2	2	1	1	2	2	6	2	4	1	0	1
110009 Espigão D'Oeste	-62.9000103659589	-9.70553670973949	2937	3316	0	0	0	0	0	0	0	0	0	0	0	0	0	0	0	0	0	0	0	0	0	0	0	0	0	0	0	0	0	0	0	0	0
110100 Governador Jorge Teixeira	-61.7857809351854	-11.7222589133808	47382	50648	0	0	0	0	0	0	0	0	0	0	0	0	0	0	0	1	0	1	1	0	0	6	7	3	5	3	6	6	3	2	7	7	4
110010 Guajará-Mirim	-61.7733054630545	-11.908423332469	11603	8886	0	0	0	0	0	0	0	0	0	0	0	0	0	0	0	0	0	0	0	1	0	0	2	0	0	0	0	2	1	0	0	0	1
110110 Itapuã do Oeste	-60.1385838660987	-12.7413734718029	53598	76202	0	0	0	0	0	0	0	0	1	0	0	0	0	0	2	10	8	5	9	13	6	8	4	17	20	22	21	29	14	17	15	37	14
110011 Jaru	-62.7200634814364	-11.699489743806	23874	21828	0	0	0	0	0	0	0	0	0	0	0	0	0	0	0	0	0	0	0	0	0	0	0	0	0	1	1	1	0	0	0	1	1
110012 Ji-Paraná	-65.3291490231467	-10.4117712947002	14778	22546	0	0	0	0	0	0	0	0	0	0	0	0	0	0	0	0	0	0	0	0	0	0	2	1	1	0	2	2	0	1	0	3	5
110013 Machadinho D'Oeste	-62.2772748656972	-11.3441300234334	19832	16853	0	0	0	0	0	0	0	0	0	0	0	0	0	0	0	0	0	0	0	0	0	0	0	0	0	0	0	0	0	2	0	3	1
110120 Ministro Andreazza	-61.853077168603	-12.1317772245709	12708	12816	0	0	0	0	0	0	0	0	0	0	0	0	0	0	0	0	0	0	0	0	0	0	0	0	1	2	0	0	0	0	2	0	0
110130 Mirante da Serra	-63.3176294334976	-9.71666673807728	13118	17135	0	0	0	0	0	0	0	0	0	0	0	0	0	0	0	1	0	0	0	0	0	0	0	0	1	5	0	1	4	3	4	2	3
110140 Monte Negro	-63.8296787917565	-10.2098054072356	25668	32383	0	0	0	0	0	0	0	0	0	0	0	0	0	0	0	0	0	0	0	0	0	0	0	3	3	1	0	5	2	1	2	1	4
110014 Nova Brasilândia D'Oeste	-61.9943876627606	-11.7097429200152	12276	10240	0	0	0	0	0	0	0	0	0	0	0	0	0	0	0	0	0	0	0	0	0	0	0	0	0	0	0	0	0	0	0	0	0
110033 Nova Mamoré	-62.9031899345687	-10.3388728393928	5372	5736	0	0	0	0	0	0	0	0	0	0	0	0	0	0	0	0	0	0	0	0	0	0	1	0	0	0	0	0	0	1	0	0	3
110143 Nova União	-63.6249914265426	-10.5684164693485	11463	12665	0	0	0	0	0	0	0	0	0	0	0	0	0	0	0	0	0	0	0	0	1	0	1	0	0	0	0	4	2	2	1	1	0
110050 Novo Horizonte do Oeste	-63.7000200718298	-8.78502070347748	13107	19779	0	0	0	0	0	0	0	0	0	0	0	0	0	0	0	0	0	0	0	1	3	2	0	2	3	3	7	4	8	1	3	6	3
110015 Ouro Preto do Oeste	-61.9491611964662	-11.4268422254625	4212	3575	0	0	0	0	0	0	0	0	0	0	0	0	0	0	0	0	0	0	0	0	0	0	0	0	1	0	1	0	0	0	0	0	0
110145 Parecis	-60.9018477499554	-12.5568407610938	5521	8301	0	0	0	0	0	0	0	0	0	0	0	0	0	0	0	0	0	0	0	0	0	0	0	0	0	0	0	1	1	2	1	3	2
110018 Pimenta Bueno	-62.5871745319209	-9.37819339905712	6536	15854	0	0	0	0	0	0	0	0	0	0	0	0	0	0	0	0	0	0	0	0	0	0	0	3	0	0	1	1	1	0	1	0	2
110146 Pimenteiras do Oeste	-62.7404576394632	-10.6120717726075	13641	10512	0	0	0	0	0	0	0	0	0	0	0	0	0	0	0	0	0	0	0	0	0	0	1	1	1	0	0	0	0	0	0	0	0
110020 Porto Velho	-63.1823370165183	-9.19187167532785	6822	8566	0	0	0	0	0	0	0	0	0	0	0	0	0	0	0	0	0	0	0	0	0	0	0	1	0	0	0	0	0	0	0	0	2
110025 Presidente Médici	-61.5189219301054	-11.1962379841591	11342	10352	0	0	0	0	0	0	0	0	0	0	0	0	0	0	0	0	0	0	0	0	0	0	1	0	0	1	1	0	0	0	1	1	1
110147 Primavera de Rondônia	-62.6694270952566	-11.045609289937	13154	11878	0	0	0	0	0	0	0	0	0	0	0	0	0	0	0	0	0	0	0	0	0	1	0	0	0	1	2	0	0	2	0	0	0
110026 Rio Crespo	-63.2955591672175	-10.263097755883	12627	14091	0	0	0	0	0	0	0	0	0	0	0	0	0	0	0	0	0	0	0	0	0	0	1	1	3	0	0	2	3	2	2	1	1
110028 Rolim de Moura	-62.55508939888	-10.9155320416628	8233	7493	0	0	0	0	0	0	0	0	0	0	0	0	0	0	0	0	0	0	0	0	0	0	0	0	0	0	0	0	1	1	0	0	0
110029 Santa Luzia D'Oeste	-61.5979979726776	-12.1798270507077	3622	4810	0	0	0	0	0	0	0	0	0	0	0	0	0	0	0	0	0	0	0	0	0	0	0	0	0	0	0	0	0	0	0	0	0
110148 São Felipe D'Oeste	-61.0443790025384	-13.4765620024615	2527	2315	0	0	0	0	0	0	0	0	0	0	0	0	0	0	0	0	0	0	0	1	0	0	0	0	0	0	0	0	0	0	0	0	0
110149 São Francisco do Guaporé	-61.3165462429165	-11.8257069542468	4311	3524	0	0	0	0	0	0	0	0	0	0	0	0	0	0	0	0	0	0	0	0	0	0	0	0	0	0	0	0	0	1	0	0	0
110032 São Miguel do Guaporé	-61.5125081133327	-11.9143893546886	7056	6018	0	0	0	0	0	0	0	0	0	0	0	0	0	0	0	0	0	0	0	0	0	0	0	0	0	0	0	1	0	0	0	0	0
110150 Seringueiras	-63.5708647107649	-12.0637984122334	11085	16035	0	0	0	0	0	0	0	0	0	0	0	0	0	0	0	0	0	0	0	0	0	1	0	0	0	1	0	0	0	2	0	1	0
110155 Teixeirópolis	-63.0387609977072	-11.767116635607	11655	11629	0	0	0	0	0	0	0	0	0	0	0	0	0	0	0	0	0	0	0	0	0	0	0	1	0	1	0	0	1	0	0	0	0
110160 Theobroma	-62.2559222539546	-10.9321692860399	5618	4888	0	0	0	0	0	0	0	0	0	0	0	0	0	0	0	0	0	0	0	0	0	0	1	0	0	0	0	1	0	2	0	1	0
110170 Urupá	-62.3451455299349	-10.2487305520261	11140	10649	0	0	0	0	0	0	0	0	0	0	0	0	0	0	0	0	0	0	0	0	0	0	0	1	1	0	0	1	0	0	0	0	0
110175 Vale do Anari	-62.3706324537667	-11.1285452756794	14880	12974	0	0	0	0	0	0	0	0	0	0	0	0	0	0	0	0	0	0	0	0	0	1	0	0	0	0	0	0	0	2	0	1	0
110180 Vale do Paraíso	-62.1768234421278	-9.85139270806179	7737	9384	0	0	0	0	0	0	0	0	0	0	0	0	0	0	0	0	0	0	0	0	0	0	0	0	0	0	1	0	0	0	0	0	0
110030 Vilhena	-62.1343903568099	-10.4310526845565	9863	8210	0	0	0	0	0	0	0	0	0	0	0	0	0	0	0	0	0	0	0	0	0	0	0	0	0	0	0	0	0	0	0	0	1
120001 Acrelândia	-67.0523165800206	-10.0737938924635	7935	12538	0	0	0	0	0	0	0	0	0	0	0	0	0	0	0	0	0	0	0	0	0	0	0	0	1	0	2	0	1	3	2	2	1
120005 Assis Brasil	-69.5634591746677	-10.9428656809172	3490	6072	0	0	0	0	0	0	0	0	0	0	0	0	0	0	0	0	0	0	0	0	0	0	0	0	0	0	0	0	0	0	1	0	0
120010 Brasiléia	-68.7479434259584	-11.0164110190858	17013	21398	0	0	0	0	0	0	0	0	0	0	0	0	0	0	0	0	0	0	1	0	1	1	2	0	0	1	0	1	1	2	0	1	1
120013 Bujari	-67.9518592792015	-9.82001962670938	5826	8471	0	0	0	0	0	0	0	0	0	0	0	0	0	0	0	0	0	0	0	0	0	1	0	0	0	0	0	0	0	0	1	0	0
120017 Capixaba	-67.6735079719432	-10.5697677087928	5206	8798	0	0	0	0	0	0	0	0	0	0	0	0	0	0	0	0	0	0	0	0	1	0	0	0	0	1	0	0	0	0	1	0	0
120020 Cruzeiro do Sul	-72.6725313174358	-7.63069000500981	67441	78507	0	0	0	0	0	0	0	0	0	0	0	0	1	0	1	0	0	0	1	0	0	3	0	0	0	2	2	1	1	3	2	3	1
120025 Epitaciolândia	-68.7448680666749	-11.0282398279564	11028	15100	0	0	0	0	0	0	0	0	0	0	0	0	0	0	0	0	0	0	1	0	0	2	1	0	1	0	0	0	0	0	0	0	1
120030 Feijó	-70.3539836082165	-8.16024753	26722	32412	0	0	0	0	0	0	0	0	0	0	0	0	0	0	0	0	0	0	0	0	0	0	0	0	0	0	0	0	0	0	0	0	0
120032 Jordão	-71.9508751248365	-9.19335785982848	4454	6577	0	0	0	0	0	0	0	0	0	0	0	0	0	0	0	0	0	0	0	0	0	0	0	0	0	0	0	0	0	0	0	0	0
120033 Mâncio Lima	-72.9165010261308	-7.59322259385836	11095	15206	0	0	0	0	0	0	0	0	0	0	0	0	0	0	0	0	0	0	0	0	0	0	0	0	0	0	0	0	0	0	0	1	0
120034 Manoel Urbano	-69.2599445775075	-8.83631773689166	6374	7981	0	0	0	0	0	0	0	0	0	0	0	0	0	0	0	0	0	0	1	0	0	0	0	0	0	1	0	5	2	3	3	3	2
120035 Marechal Thaumaturgo	-72.7902659086983	-8.95359112315366	8295	14227	0	0	0	0	0	0	0	0	0	0	0	0	0	0	0	0	0	0	0	0	0	0	0	0	0	0	0	0	1	0	0	0	0
120038 Plácido de Castro	-67.1882600861516	-10.3351332827427	15172	17209	0	0	0	0	0	0	0	0	0	0	0	0	0	0	0	0	1	0	1	0	1	0	2	0	0	0	0	1	1	0	0	2	0
120080 Porto Acre	-72.7423339648033	-8.26666636282753	5485	9176	0	0	0	0	0	0	0	0	0	0	0	0	0	0	0	0	0	0	0	0	0	0	1	0	0	0	0	0	0	0	0	0	0
120039 Porto Walter	-67.8105287004235	-9.97829875272498	253059	336038	0	0	0	0	0	0	0	3	2	4	2	7	4	6	7	1	3	10	13	24	19	20	37	32	46	46	30	49	42	28	37	51	55
120040 Rio Branco	-72.6478549141997	-7.73360203372322	8093	14389	0	0	0	0	0	0	0	0	0	0	0	0	0	0	0	0	0	0	0	0	0	0	0	0	0	1	0	0	0	0	2	0	0
120042 Rodrigues Alves	-70.4864968937616	-9.44340653741185	2246	4691	0	0	0	0	0	0	0	0	0	0	0	0	0	0	0	0	0	0	0	0	0	0	0	0	0	0	0	0	0	0	0	0	0
120043 Santa Rosa do Purus	-67.7431723600051	-10.1481735861989	19761	20179	0	0	0	0	0	0	0	0	0	0	0	0	0	0	0	0	1	0	0	2	1	1	1	1	4	1	0	0	1	0	4	3	0
120050 Sena Madureira	-68.655684061692	-9.065339505	29420	38029	0	0	0	0	0	0	0	0	0	0	0	0	0	0	0	0	1	0	0	0	0	0	0	0	0	0	0	4	6	4	5	6	7
120045 Senador Guiomard	-70.7555010628937	-8.15566859176562	26037	35590	0	0	0	0	0	0	0	0	0	0	0	0	0	0	0	0	0	0	0	0	0	0	0	0	0	1	1	0	0	0	0	1	0
120060 Tarauacá	-68.5062948050463	-10.6520719403355	11956	16091	0	0	0	0	0	0	0	0	0	0	0	0	0	1	0	0	0	0	0	0	0	0	0	0	0	0	0	0	0	0	1	2	0
120070 Xapuri	-67.5405900835194	-9.60085823118788	11418	14880	0	0	0	0	0	0	0	0	0	0	0	0	0	0	0	0	0	0	0	0	0	0	0	0	0	0	0	0	0	0	0	0	2
130002 Alvarães	-64.8135346775686	-3.21658376906639	12150	14088	0	0	0	0	0	0	0	0	0	0	0	0	0	0	0	0	0	0	0	0	0	0	0	0	0	0	0	0	0	0	0	0	0
130006 Amaturá	-68.2096146409404	-3.36680518750561	7308	9467	0	0	0	0	0	0	0	0	0	0	0	0	0	0	0	0	0	0	0	0	0	0	0	0	2	0	0	0	0	0	0	0	1
130008 Anamã	-61.4059034797501	-3.57637042689027	6563	10214	0	0	0	0	0	0	0	0	0	0	0	0	0	0	0	0	0	0	0	0	0	0	0	0	0	1	0	0	0	0	0	1	0
130010 Anori	-61.6589553828779	-3.74538558611889	11320	16317	0	0	0	0	0	0	0	0	0	0	0	0	0	0	0	0	0	0	0	0	0	0	0	0	0	0	0	1	0	0	0	0	0
130014 Apuí	-59.8856661047188	-7.1978701516076	13864	18007	0	0	0	0	0	0	0	0	0	0	0	0	0	0	0	0	1	0	0	0	1	0	0	1	0	0	0	3	1	0	1	1	2
130020 Atalaia do Norte	-70.1879892845226	-4.36615748971603	10049	15153	0	0	0	0	0	0	0	0	0	0	0	0	0	0	0	0	0	0	0	0	0	1	0	0	4	1	0	0	0	0	2	3	1
130030 Autazes	-59.1335670918168	-3.57866364177127	24345	32135	0	0	0	0	0	0	0	0	0	0	0	0	0	0	0	1	0	0	0	0	1	1	0	0	1	2	0	2	1	3	1	5	2
130040 Barcelos	-62.9256696581026	-0.972801052532191	24197	25718	0	0	0	0	0	0	0	0	0	0	0	0	0	0	0	0	0	0	0	0	0	0	0	0	0	0	2	0	0	0	0	0	0
130050 Barreirinha	-57.0677504898938	-2.7981498369298	22579	27355	0	0	0	0	0	0	0	0	0	0	0	0	0	0	0	0	0	0	2	0	0	0	0	1	1	1	0	1	0	0	3	0	2
130060 Benjamin Constant	-70.0273484332765	-4.37498901860391	23219	33411	0	0	0	0	0	0	0	0	0	0	0	0	0	1	0	0	0	0	0	0	0	1	3	0	1	4	5	2	5	3	14	10	9
130063 Beruri	-61.3715708916659	-3.89451340981806	11038	15486	0	0	0	0	0	0	0	0	0	0	0	0	1	0	0	0	0	0	0	0	0	0	0	0	0	0	0	0	1	0	1	1	0
130068 Boa Vista do Ramos	-57.5877073464737	-2.97172653158936	10482	14979	0	0	0	0	0	0	0	0	0	0	0	0	0	0	0	0	0	0	0	0	0	1	0	0	0	0	0	0	1	0	0	0	0
130070 Boca do Acre	-67.3995777566805	-8.75124319609379	26959	30632	0	0	0	0	0	0	0	0	0	0	0	0	0	0	0	0	0	0	0	0	1	0	1	0	0	1	0	0	0	0	0	1	1
130080 Borba	-59.5945590194969	-4.39061989147273	28619	34961	0	0	0	0	0	0	0	0	0	0	0	0	0	0	0	0	0	0	0	0	0	0	0	0	0	0	0	1	6	5	3	1	8
130083 Caapiranga	-61.2113341331817	-3.3300933919416	8803	10975	0	0	0	0	0	0	0	0	0	0	0	0	0	0	0	0	0	0	0	0	0	0	0	0	0	0	0	0	0	0	0	0	0
130090 Canutama	-64.3942308189288	-6.52910607582614	10737	12738	0	0	0	0	0	0	0	0	0	0	0	0	0	0	0	0	0	0	0	0	0	0	0	0	0	1	0	0	0	1	0	0	0
130100 Carauari	-66.8966352816837	-4.88166590420413	23421	25774	0	0	0	0	0	0	0	0	0	0	0	0	0	0	0	1	1	1	0	0	1	1	0	0	0	1	1	1	1	0	0	0	0
130110 Careiro	-60.3638098437089	-3.82244727004599	27554	32734	0	0	0	0	0	0	0	0	0	0	0	0	0	0	0	0	0	0	0	0	2	0	1	1	0	0	1	2	0	1	3	3	6
130115 Careiro da Várzea	-59.8263140608339	-3.1973965948696	17267	23930	0	0	0	0	0	0	0	0	0	0	0	0	0	0	0	0	0	0	0	0	1	0	0	0	0	0	0	0	0	1	0	2	2
130120 Coari	-63.1421839840562	-4.08421915877588	67096	75965	0	0	0	0	0	0	0	0	0	0	0	0	0	1	0	0	0	0	2	0	2	1	1	1	1	1	2	5	3	1	7	8	8
130130 Codajás	-62.0634296604883	-3.84304593273892	17507	23206	0	0	0	0	0	0	0	0	0	0	0	0	0	0	0	0	0	0	0	0	0	0	0	0	0	0	0	1	1	0	1	0	1
130140 Eirunepé	-69.8662902624416	-6.66735256685182	26074	30665	0	0	0	0	0	0	0	0	0	0	0	0	0	0	0	1	0	3	0	1	0	0	0	0	0	0	2	0	0	1	0	1	1
130150 Envira	-70.0304125429825	-7.43981754396838	19060	16338	0	0	0	0	0	0	0	0	0	0	0	0	0	0	0	0	0	0	0	0	0	0	0	0	0	1	0	0	0	0	0	0	0
130160 Fonte Boa	-66.0965029898347	-2.51227068454779	31509	22817	0	0	0	0	0	0	0	0	0	0	0	0	0	0	0	0	0	0	0	0	0	0	0	0	1	0	1	1	2	0	1	0	1
130165 Guajará	-72.5824305383396	-7.5477744148336	13220	13974	0	0	0	0	0	0	0	0	0	0	0	0	0	0	0	0	0	0	0	0	0	0	0	0	0	0	0	0	0	0	0	0	0
130170 Humaitá	-63.0266980219283	-7.51222495061139	32796	44227	0	0	0	0	0	0	0	0	0	0	0	0	0	0	1	0	0	1	0	1	2	0	0	1	1	2	3	4	5	5	5	5	3
130180 Ipixuna	-71.6944180603084	-7.05098011443721	14759	22254	0	0	0	0	0	0	0	0	0	0	0	0	0	0	0	0	0	0	0	0	0	0	0	0	0	0	0	0	0	0	0	0	0
130185 Iranduba	-60.1933881661307	-3.2810538776069	32303	40781	0	0	0	0	0	0	0	0	0	0	0	0	0	0	0	0	0	0	3	1	2	3	1	1	1	2	0	8	8	7	8	7	9
130190 Itacoatiara	-58.4401754367571	-3.14037880391635	72105	86839	0	0	0	0	0	0	0	0	0	0	0	0	0	0	1	0	1	1	0	0	5	3	5	1	4	3	11	11	18	9	20	10	25
130195 Itamarati	-68.2479174359782	-6.43779934861918	8406	8038	0	0	0	0	0	0	0	0	0	0	0	0	0	0	0	0	0	0	0	0	0	0	0	0	0	1	1	0	0	0	0	0	0
130200 Itapiranga	-58.0345458839662	-2.74184275232884	7309	8211	0	0	0	0	0	0	0	0	0	0	0	0	0	0	0	0	0	0	0	0	0	1	0	0	1	0	0	0	1	0	1	0	2
130210 Japurá	-66.9969034946413	-1.880844858703	10285	7326	0	0	0	0	0	0	0	0	0	0	0	0	0	0	0	0	0	0	0	0	0	0	0	1	0	0	0	0	0	0	0	0	3
130220 Juruá	-66.0630419255434	-3.47488959889068	6584	10802	0	0	0	0	0	0	0	0	0	0	0	0	0	0	0	0	0	0	0	0	0	0	0	0	0	0	0	0	0	0	0	0	0
130230 Jutaí	-66.7713275466878	-2.74464644685786	22500	17992	0	0	0	0	0	0	0	0	0	0	0	0	0	0	0	0	0	0	0	1	0	0	0	0	1	0	0	0	0	0	0	0	0
130240 Lábrea	-64.79477302752	-7.26194655332705	28956	37701	0	0	0	0	0	0	0	0	0	0	0	0	1	0	0	0	0	1	0	0	0	0	0	0	1	0	0	0	1	0	0	0	2
130250 Manacapuru	-60.6205894458706	-3.29827803546755	73695	85141	0	0	0	0	0	0	0	0	0	0	0	0	1	0	0	1	0	0	1	3	4	3	4	2	6	4	6	4	7	8	10	14	14
130255 Manaquiri	-60.4588813063745	-3.42907966935262	12711	22801	0	0	0	0	0	0	0	0	0	0	0	1	0	0	1	0	0	0	0	0	0	0	0	0	0	0	0	0	2	0	0	2	5
130260 Manaus	-60.2105303440036	-2.9661675083881	1405835	1802014	0	0	0	0	0	0	1	4	10	16	23	33	48	51	78	82	108	160	202	258	264	278	383	335	434	475	521	603	828	948	897	887	870
130270 Manicoré	-61.2992484088508	-5.81320526118813	38038	47017	0	0	0	0	0	0	0	0	0	0	0	1	0	1	0	0	0	0	0	1	3	1	1	1	1	4	1	1	2	3	5	2	3
130280 Maraã	-65.5742837031641	-1.86643687730125	17079	17528	0	0	0	0	0	0	0	0	0	0	0	0	0	0	0	0	0	0	0	0	0	0	0	0	0	0	0	0	0	0	0	1	1
130290 Maués	-57.7150343867525	-3.38642792621106	40036	52236	0	0	0	0	0	0	0	0	0	0	0	0	0	0	0	0	0	0	0	1	0	3	1	0	0	0	1	3	2	4	5	4	6
130300 Nhamundá	-56.7167699133376	-2.1889837668969	15355	18278	0	0	0	0	0	0	0	0	0	0	0	0	0	0	0	0	0	0	0	0	0	0	0	0	0	0	0	2	0	0	0	0	0
130310 Nova Olinda do Norte	-59.0930740260433	-3.88759283191138	23725	30696	0	0	0	0	0	0	0	0	0	0	0	0	0	0	0	0	0	0	0	1	0	1	0	0	0	0	1	1	0	0	2	2	1
130320 Novo Airão	-60.948810707829	-2.62343245902763	9651	14723	0	0	0	0	0	0	0	0	0	0	0	0	0	0	0	0	0	0	0	1	0	1	2	0	2	0	1	0	0	0	1	1	2
130330 Novo Aripuanã	-60.3770456690009	-5.12266931419617	17119	21451	0	0	0	0	0	0	0	0	0	0	0	0	0	0	0	0	0	0	0	0	0	1	1	0	0	0	0	0	0	0	0	0	3
130340 Parintins	-56.7362921451951	-2.62705258583723	90150	102033	0	0	0	0	0	0	0	0	0	0	0	0	1	0	1	4	1	2	2	2	4	6	7	15	17	24	20	29	17	24	23	18	10
130350 Pauini	-67.0020974885282	-7.71404364432219	17092	18166	0	0	0	0	0	0	0	0	0	0	0	0	0	0	0	0	0	0	0	0	0	0	0	0	0	0	0	0	0	0	0	0	0
130353 Presidente Figueiredo	-60.0256468344675	-2.058429085233	17394	27175	0	0	0	0	0	0	0	0	0	0	0	0	0	0	0	2	2	1	0	2	3	1	0	4	2	3	2	4	3	1	5	4	6
130356 Rio Preto da Eva	-59.704738094199	-2.6933015416451	17582	25719	0	0	0	0	0	0	0	0	0	0	0	0	0	0	0	0	0	0	0	1	0	2	3	1	4	3	2	2	4	8	2	1	4
130360 Santa Isabel do Rio Negro	-65.020022639512	-0.416694831881864	10561	18146	0	0	0	0	0	0	0	0	0	0	0	0	0	0	0	0	0	0	0	0	0	0	0	0	0	0	0	0	0	0	0	0	1
130370 Santo Antônio do Içá	-67.9464851438841	-3.10748630918151	28213	24481	0	0	0	0	0	0	0	0	0	0	0	0	0	0	0	0	0	1	0	0	0	1	0	1	1	0	3	0	1	3	0	1	3
130380 São Gabriel da Cachoeira	-67.0836428963463	-0.136462788116522	29947	37896	0	0	0	0	0	0	0	0	0	0	0	0	0	1	0	0	0	0	0	0	0	3	0	0	1	0	0	1	0	0	0	0	3
130390 São Paulo de Olivença	-68.9448534881358	-3.46650962349132	23113	31422	0	0	0	0	0	0	0	0	0	0	0	0	0	0	0	0	0	0	1	1	0	0	2	0	0	2	0	2	1	2	2	6	3
130395 São Sebastião do Uatumã	-57.8703463558346	-2.57015257967785	7160	10705	0	0	0	0	0	0	0	0	0	0	0	0	0	0	0	0	0	1	0	0	0	0	0	0	0	0	0	0	0	1	0	0	3
130400 Silves	-58.2148008608269	-2.83642742966584	7785	8444	0	0	0	0	0	0	0	0	0	0	0	0	0	0	0	0	0	0	0	0	0	0	0	0	0	0	0	0	0	1	0	0	0
130406 Tabatinga	-69.9462443752272	-4.23188367564665	37919	52272	0	0	0	0	0	0	0	0	0	0	0	0	0	0	1	0	0	2	1	2	2	9	4	4	14	11	11	11	18	20	17	25	11
130410 Tapauá	-63.1870948671802	-5.62422351778794	20595	19077	0	0	0	0	0	0	0	0	0	0	0	0	0	0	0	0	0	0	0	0	0	0	0	0	0	0	0	0	0	0	0	0	1
130420 Tefé	-64.7084196633027	-3.34837249394151	64457	61453	0	0	0	0	0	0	0	0	0	0	0	0	1	0	1	2	0	1	0	3	2	6	3	1	5	11	13	9	14	17	17	17	6
130423 Tonantins	-67.7764822806952	-2.86109124983543	15512	17079	0	0	0	0	0	0	0	0	0	0	0	0	0	0	0	0	1	0	0	0	0	0	1	0	0	0	0	0	0	0	0	0	1
130426 Uarini	-65.1553456401554	-2.9836092426921	10254	11891	0	0	0	0	0	0	0	0	0	0	0	0	0	0	0	0	0	0	0	0	0	0	0	0	0	1	0	0	0	2	1	1	1
130430 Urucará	-57.7598281745956	-2.53661167184038	18372	17094	0	0	0	0	0	0	0	0	0	0	0	0	0	0	0	0	0	0	0	0	1	0	0	1	0	0	0	0	0	1	1	1	0
130440 Urucurituba	-58.1596410413098	-3.1346331156473	12264	17837	0	0	0	0	0	0	0	0	0	0	0	0	0	0	0	0	0	0	0	0	0	0	0	0	0	0	0	1	1	1	2	1	3
140005 Alto Alegre	-61.4205901726631	3.6521184454459	5294	9327	0	0	0	0	0	0	0	0	0	0	0	0	0	0	0	0	0	0	0	0	0	3	0	0	0	1	1	0	0	1	0	0	0
140002 Amajari	-61.3140223901178	2.99382294765484	17907	16448	0	0	0	0	0	0	0	0	0	0	0	0	0	0	0	0	0	0	0	1	0	0	1	0	0	0	2	0	0	0	2	1	4
140010 Boa Vista	-60.6705326729651	2.81668191910439	200568	284313	0	0	0	0	0	0	0	1	1	7	6	13	5	5	7	8	15	14	18	19	38	38	32	81	87	61	64	97	139	124	131	103	109
140015 Bonfim	-59.8780066289099	3.35028861911032	9326	10943	0	0	0	0	0	0	0	0	0	0	0	0	0	0	0	0	0	1	0	0	4	2	1	4	4	1	1	0	0	7	3	1	2
140017 Cantá	-60.6020628476112	2.60766639841651	8571	13902	0	0	0	0	0	0	0	0	0	0	0	0	0	0	0	0	0	0	0	0	0	0	0	0	1	0	0	2	2	2	3	4	3
140020 Caracaraí	-61.14917687013	1.80387124729759	14286	18398	0	0	0	0	0	0	0	0	0	0	0	0	0	0	0	0	0	0	0	1	1	0	1	2	1	0	2	2	2	5	2	3	1
140023 Caroebe	-59.6948100736757	0.872674507186562	5692	8114	0	0	0	0	0	0	0	0	0	0	0	0	0	0	0	0	0	0	0	0	0	0	0	0	2	0	0	2	0	0	1	1	0
140028 Iracema	-61.0522585850197	2.16821476520387	4781	8696	0	0	0	0	0	0	0	0	0	0	0	0	0	0	0	0	0	0	1	0	0	0	0	0	0	0	0	0	0	0	2	1	0
140030 Mucajaí	-60.9115185306216	2.47977223505342	11247	14792	0	0	0	0	0	0	0	0	0	0	0	0	1	0	0	0	0	0	0	0	2	1	2	0	3	2	0	3	2	1	3	4	6
140040 Normandia	-59.6352062835683	3.88297828530181	6138	8940	0	0	0	0	0	0	0	0	0	0	0	0	0	0	0	0	0	0	0	1	0	0	0	0	0	0	0	1	0	0	2	1	0
140045 Pacaraima	-61.1473063471493	4.47525934021226	6990	10433	0	0	0	0	0	0	0	0	0	0	0	0	0	0	0	0	0	0	0	0	1	0	0	0	2	1	1	1	3	0	3	3	2
140047 Rorainópolis	-60.4250604939819	0.937195393597556	17393	24279	0	0	0	0	0	0	0	0	0	0	0	0	0	0	0	0	0	0	0	0	1	2	0	0	0	0	0	3	3	2	3	7	0
140050 São João da Baliza	-59.9060443451544	0.947157427466681	5091	6769	0	0	0	0	0	0	0	0	0	0	0	0	0	0	0	0	2	0	0	0	1	0	0	1	0	0	0	3	2	2	1	0	1
140060 São Luiz	-60.0282667741903	1.01811162739126	5311	6750	0	0	0	0	0	0	0	0	0	0	0	0	0	0	0	0	0	0	0	0	0	1	0	0	0	0	0	0	0	0	1	0	0
140070 Uiramutã	-60.195716148042	4.58544038754255	5802	8375	0	0	0	0	0	0	0	0	0	0	0	0	0	0	0	0	0	0	0	0	0	0	0	0	0	0	0	0	0	1	1	0	0
150010 Abaetetuba	-48.8844038207231	-1.72346986284591	119152	141100	0	0	0	0	0	0	0	0	0	0	0	0	0	0	0	1	1	0	0	1	6	3	5	11	19	14	11	11	17	14	14	14	21
150013 Abel Figueiredo	-48.3967621257945	-4.9513908955313	5957	6780	0	0	0	0	0	0	0	0	0	0	0	0	0	0	0	0	0	0	0	0	0	0	0	0	1	0	0	0	2	0	2	1	1
150020 Acará	-48.2004564317501	-1.9634365	52126	53569	0	0	0	0	0	0	0	0	0	0	0	0	0	0	0	0	0	0	1	0	0	0	0	1	0	1	1	0	1	1	1	3	3
150030 Afuá	-50.3914275892332	-0.159171693779797	29505	35042	0	0	0	0	0	0	0	0	0	0	0	0	0	0	0	0	0	0	0	0	0	0	0	0	0	1	1	0	0	2	0	0	0
150034 Água Azul do Norte	-50.4852745072531	-6.80494886740538	22084	25057	0	0	0	0	0	0	0	0	0	0	0	0	0	0	0	0	0	0	0	0	0	0	0	0	0	0	0	1	0	0	0	0	0
150040 Alenquer	-54.7408623501896	-1.951397505	41784	52626	0	0	0	0	0	0	0	0	0	0	0	0	0	0	0	1	2	2	2	0	0	1	1	0	0	1	1	1	0	0	0	1	1
150050 Almeirim	-52.5768350868127	-1.52733880276478	33957	33614	0	0	0	0	0	0	0	0	0	0	0	0	0	0	0	1	0	1	2	0	0	1	1	1	2	2	0	3	0	1	1	1	1
150060 Altamira	-52.2143763052078	-3.20565951	77439	99075	0	0	0	0	0	0	0	0	0	0	0	0	0	0	3	1	3	0	0	1	0	2	2	3	6	9	9	7	10	12	6	14	4
150070 Anajás	-49.945001040544	-0.984451394008702	18322	24759	0	0	0	0	0	0	0	0	0	0	0	0	0	0	0	0	0	0	0	0	0	0	0	0	0	0	0	0	0	1	1	3	2
150080 Ananindeua	-48.372066654168	-1.36871356826946	393569	471980	0	0	0	1	0	0	0	1	1	1	4	5	7	16	23	19	29	26	37	29	32	38	64	81	124	89	88	102	145	146	144	169	145
150085 Anapu	-51.2016217984581	-3.47610463506868	9407	20543	0	0	0	0	0	0	0	0	0	0	0	0	0	0	0	0	0	0	0	0	0	0	0	0	0	2	2	1	0	1	2	0	3
150090 Augusto Corrêa	-46.6416457856711	-1.02292101	33011	40497	0	0	0	0	0	0	0	0	0	0	0	0	0	0	0	0	0	0	0	0	0	0	4	0	0	2	1	3	5	4	3	9	14
150095 Aurora do Pará	-47.5561746036128	-2.12937601319444	19728	26546	0	0	0	0	0	0	0	0	0	0	0	0	0	0	0	0	0	0	0	0	0	0	0	0	0	0	0	1	1	2	1	0	1
150100 Aveiro	-55.3307343898178	-3.60559525928393	15518	15849	0	0	0	0	0	0	0	0	0	0	0	0	0	0	0	0	0	1	0	0	0	1	0	0	0	0	0	1	0	1	0	0	0
150110 Bagre	-50.2219869206135	-1.88980806036172	13708	23864	0	0	0	0	0	0	0	0	0	0	0	0	0	0	0	0	0	0	0	0	0	0	0	0	0	2	0	1	1	0	1	0	0
150120 Baião	-49.6727533733253	-2.79196186136136	21119	36882	0	0	0	0	0	0	0	0	0	0	0	0	0	0	0	0	0	0	0	0	1	0	0	0	1	0	1	0	1	0	1	3	2
150125 Bannach	-50.4060471215195	-7.3510721924244	3780	3431	0	0	0	0	0	0	0	0	0	0	0	0	0	0	0	0	0	0	0	0	0	0	0	0	0	0	0	0	1	0	0	0	1
150130 Barcarena	-48.6270728925156	-1.505767005	63268	99859	0	0	0	0	0	0	0	0	0	0	0	0	1	3	0	0	0	1	0	1	2	0	3	6	8	11	7	19	17	24	16	16	18
150140 Belém	-48.4878256874876	-1.459845	1280614	1393399	0	0	0	0	0	1	3	8	18	28	25	52	70	82	106	129	151	169	178	162	171	303	336	377	507	460	419	468	585	542	583	550	538
150145 Belterra	-54.9426747393262	-2.64902016946856	14594	16318	0	0	0	0	0	0	0	0	0	0	0	0	0	0	0	0	0	0	0	0	0	1	0	1	0	1	0	0	0	0	0	1	0
150150 Benevides	-48.2418364505703	-1.361437515	35546	51651	0	0	0	0	0	0	0	0	0	0	0	0	0	0	0	0	0	3	1	0	0	2	4	3	6	5	9	6	9	6	19	15	3
150157 Bom Jesus do Tocantins	-48.5990399590615	-5.04736270432029	13106	15298	0	0	0	0	0	0	0	0	0	0	0	0	0	0	0	0	0	0	0	0	0	0	0	0	0	1	0	2	0	0	0	0	0
150160 Bonito	-47.3058918168639	-1.36747435687254	9814	13630	0	0	0	0	0	0	0	0	0	0	0	0	0	0	0	0	0	0	0	0	0	0	1	0	0	0	0	0	0	1	0	0	0
150170 Bragança	-46.765754213664	-1.05352395620564	93779	113227	0	0	0	0	0	0	0	0	0	0	0	0	1	0	0	0	1	1	0	2	1	3	5	5	11	11	9	22	25	17	26	29	26
150172 Brasil Novo	-52.5434411922788	-3.29780370400837	17193	15690	0	0	0	0	0	0	0	0	0	0	0	0	0	0	0	0	0	0	0	1	0	0	0	0	1	0	0	0	0	0	1	0	1
150175 Brejo Grande do Araguaia	-48.4057604223874	-5.70729615383609	7464	7317	0	0	0	0	0	0	0	0	0	0	0	0	0	0	0	0	0	0	0	0	0	0	1	1	1	0	0	0	0	0	0	0	0
150178 Breu Branco	-49.5698796832857	-3.77813541287867	32446	52493	0	0	0	0	0	0	0	0	0	0	0	0	0	0	0	0	0	1	0	0	0	0	0	0	2	2	7	7	10	5	17	0	4
150180 Breves	-50.4808947990195	-1.6907365	80158	92860	0	0	0	0	0	0	0	0	0	0	0	0	0	0	0	0	0	0	1	0	2	1	0	0	0	0	0	2	1	3	4	1	3
150190 Bujaru	-48.035875014396	-1.51399146230061	21032	25695	0	0	0	0	0	0	0	0	0	0	0	0	0	0	0	0	0	0	1	0	0	0	0	2	0	0	1	2	3	3	7	0	5
150200 Cachoeira do Arari	-46.5473914166255	-1.75289700493124	15437	26484	0	0	0	0	0	0	0	0	0	0	0	0	0	0	0	0	0	0	0	0	0	0	0	0	0	0	0	1	11	0	1	0	3
150195 Cachoeira do Piriá	-48.9606675773871	-1.00878626563928	15783	20443	0	0	0	0	0	0	0	0	0	0	0	0	0	0	0	0	0	0	0	0	0	0	0	0	0	1	0	0	1	2	1	3	0
150210 Cametá	-49.497830168997	-2.24683848	97624	120896	0	0	0	0	0	0	0	0	0	0	0	0	0	0	0	0	0	0	1	0	1	1	1	0	3	1	3	2	6	4	6	6	1
150215 Canaã dos Carajás	-49.8489584319153	-6.5321966156294	10922	26716	0	0	0	0	0	0	0	0	0	0	0	0	0	0	0	0	0	0	0	0	0	0	1	1	2	1	2	2	3	6	7	6	5
150220 Capanema	-47.1751261231344	-1.192441995	57119	63639	0	0	0	0	0	0	0	0	0	0	0	0	1	0	1	0	0	0	1	2	0	0	2	2	2	3	7	7	5	12	12	9	3
150230 Capitão Poço	-47.0628253774009	-1.74618729323752	49769	51893	0	0	0	0	0	0	0	0	0	0	0	0	0	0	0	0	0	0	0	1	0	1	0	1	1	1	2	0	1	2	1	6	5
150240 Castanhal	-47.9266431419442	-1.29575680504525	134496	173149	0	0	0	0	0	0	0	0	0	0	0	2	2	1	1	2	2	4	3	7	4	10	11	11	17	24	24	28	30	38	24	47	57
150250 Chaves	-49.9893186050714	-0.162437290121912	17350	21005	0	0	0	0	0	0	0	0	0	0	0	0	0	0	0	0	0	0	0	0	0	0	0	0	0	0	0	0	0	0	1	0	2
150260 Colares	-48.2887284319494	-0.932091243957739	10632	11381	0	0	0	0	0	0	0	0	0	0	0	0	0	0	0	0	0	0	0	0	0	1	0	0	0	1	2	0	0	2	2	2	1
150270 Conceição do Araguaia	-49.2645008124957	-8.26486353	43386	45557	0	0	0	0	0	0	0	0	0	0	0	0	0	2	0	0	0	1	3	2	1	1	2	2	0	0	2	3	2	5	2	5	3
150275 Concórdia do Pará	-47.9498869390047	-1.98452146277275	20956	28216	0	0	0	0	0	0	0	0	0	0	0	0	0	0	1	0	0	0	0	0	0	0	0	0	0	0	0	1	0	1	4	2	1
150276 Cumaru do Norte	-50.7715783775131	-7.81110653689927	5978	10466	0	0	0	0	0	0	0	0	0	0	0	0	0	0	0	0	2	0	0	1	1	0	1	1	2	1	0	3	1	1	0	0	4
150277 Curionópolis	-49.6022142249504	-6.09681995220666	19486	18288	0	0	0	0	0	0	0	0	0	0	0	0	0	0	0	1	2	0	1	1	1	0	1	4	6	5	5	2	6	6	3	3	2
150280 Curralinho	-49.7915228470854	-1.80942341966693	20016	28549	0	0	0	0	0	0	0	0	0	0	0	0	0	0	0	0	0	0	0	0	0	0	0	0	0	1	0	0	1	0	0	0	0
150285 Curuá	-55.1196786087308	-1.88992870430549	9224	12254	0	0	0	0	0	0	0	0	0	0	0	0	0	0	0	0	0	0	0	0	0	0	0	0	0	0	0	1	0	0	0	0	2
150290 Curuçá	-47.8512650859352	-0.73249551	26160	34294	0	0	0	0	0	0	0	0	0	0	0	0	1	0	0	0	0	0	0	1	0	1	0	2	0	7	4	1	3	9	7	5	4
150293 Dom Eliseu	-47.5559148859934	-4.29077772	39529	51319	0	0	0	0	0	0	0	0	0	0	0	1	0	0	1	0	0	1	0	0	0	0	2	3	1	2	3	5	2	1	8	8	7
150295 Eldorado dos Carajás	-49.3739519421522	-6.10352516107139	29608	31786	0	0	0	0	0	0	0	0	0	0	0	0	0	0	0	0	0	1	1	1	0	6	3	4	2	2	7	3	3	10	7	3	7
150300 Faro	-56.745753017307	-2.17297524194977	10037	8177	0	0	0	0	0	0	0	0	0	0	0	0	0	0	0	0	0	0	0	0	0	0	0	1	1	0	0	0	0	1	0	0	0
150304 Floresta do Araguaia	-49.6975784122373	-7.55870087237008	14284	17768	0	0	0	0	0	0	0	0	0	0	0	0	0	0	0	0	0	0	0	0	0	1	0	2	1	0	0	0	0	2	0	0	9
150307 Garrafão do Norte	-47.0450460172973	-1.93169704310669	24221	25034	0	0	0	0	0	0	0	0	0	0	0	0	0	0	0	0	0	0	0	0	0	0	0	0	0	0	0	1	0	0	1	3	0
150309 Goianésia do Pará	-49.1010449237426	-3.842468	22685	30436	0	0	0	0	0	0	0	0	0	0	0	0	0	0	0	0	0	0	1	0	0	0	0	0	3	5	1	3	5	12	7	4	5
150310 Gurupá	-51.6436957233941	-1.404918	23098	29062	0	0	0	0	0	0	0	0	0	0	0	0	0	0	0	0	0	0	0	0	0	1	0	0	2	0	1	0	0	0	2	4	2
150320 Igarapé-Açu	-47.6223754920271	-1.124322	32400	35887	0	0	0	0	0	0	0	0	0	0	0	0	0	0	0	0	0	0	0	1	0	0	0	1	1	1	3	5	3	4	3	4	4
150330 Igarapé-Miri	-48.9622994689466	-1.983116	52604	58077	0	0	0	0	0	0	0	0	0	0	0	0	0	0	0	1	0	0	0	0	0	1	0	2	0	1	2	1	2	5	4	2	1
150340 Inhangapi	-47.9133927465885	-1.42658198091031	7681	10037	0	0	0	0	0	0	0	0	0	0	0	0	0	0	0	1	0	0	1	0	0	0	0	0	0	0	0	0	1	0	1	0	0
150345 Ipixuna do Pará	-47.4997175887983	-2.5575285	25138	51309	0	0	0	0	0	0	0	0	0	0	0	0	0	0	0	0	0	0	0	0	1	0	0	0	1	1	2	1	5	2	5	3	5
150350 Irituia	-47.4407556128483	-1.771474995	30518	31364	0	0	0	0	0	0	0	0	0	0	0	0	0	1	0	0	0	0	0	0	1	0	1	0	1	1	4	0	3	2	2	1	3
150360 Itaituba	-55.9900488572777	-4.26372948	94750	97493	0	0	0	0	0	0	0	0	0	0	0	0	0	1	0	1	0	0	0	3	1	4	4	4	11	1	3	14	7	7	17	21	16
150370 Itupiranga	-49.3244258612861	-5.12883702636091	49655	51220	0	0	0	0	0	0	0	0	0	0	0	0	0	0	0	0	0	0	0	0	1	2	1	0	2	3	2	2	1	5	5	6	2
150375 Jacareacanga	-57.7663398583794	-6.22355173138645	24024	14103	0	0	0	0	0	0	0	0	0	0	0	0	0	0	0	0	0	0	0	0	0	0	0	0	0	0	0	0	0	2	0	1	3
150380 Jacundá	-49.1127815625675	-4.448405475	40546	51360	0	0	0	0	0	0	0	0	1	0	0	1	0	0	0	0	2	1	0	0	3	0	4	3	5	3	2	4	10	8	6	6	14
150390 Juruti	-56.0949976884001	-2.155252995	31198	47086	0	0	0	0	0	0	0	0	0	0	0	0	0	0	0	0	0	0	0	0	0	0	0	0	1	1	0	2	1	0	1	1	0
150400 Limoeiro do Ajuru	-49.3815339012019	-1.8919485	19564	25021	0	0	0	0	0	0	0	0	0	0	0	0	0	0	0	0	0	0	0	0	0	0	0	0	0	0	0	0	1	0	1	5	0
150405 Mãe do Rio	-47.5522901794773	-2.04770744079076	25351	27904	0	0	0	0	0	0	0	0	0	0	0	0	0	1	0	0	0	0	0	0	0	0	0	3	2	1	3	2	1	5	4	3	6
150410 Magalhães Barata	-47.5991818964912	-0.795850156021161	7693	8115	0	0	0	0	0	0	0	0	0	0	0	0	1	0	0	0	0	0	1	0	0	0	0	0	0	0	0	0	0	0	2	0	0
150420 Marabá	-49.1420253334067	-5.35260576313025	168020	233669	0	0	0	0	0	0	0	0	0	0	1	1	1	3	1	3	4	3	5	16	10	31	22	27	25	35	27	42	50	57	61	56	71
150430 Maracanã	-47.4552679594076	-0.762419459981231	27571	28376	0	0	0	0	0	0	0	0	0	0	0	0	0	0	0	0	0	0	0	0	0	1	0	0	1	0	0	1	2	4	2	1	4
150440 Marapanim	-47.7025487537677	-0.712150996347819	24718	26605	0	0	0	0	0	0	0	0	0	0	0	0	0	0	0	2	1	2	0	1	0	0	1	0	3	3	1	2	4	6	1	2	4
150442 Marituba	-48.340535877783	-1.3464172655758	74429	108246	0	0	0	0	0	0	0	0	0	0	0	0	0	0	0	0	0	1	3	7	9	6	8	14	32	24	18	29	33	34	30	30	44
150445 Medicilândia	-52.8883453507243	-3.44541741218688	21379	27328	0	0	0	0	0	0	0	0	0	0	0	0	0	0	0	1	0	0	0	0	0	1	0	0	0	0	0	1	1	1	1	1	2
150450 Melgaço	-50.7174646976964	-1.803446698641	21064	24808	0	0	0	0	0	0	0	0	0	0	0	0	0	0	0	0	0	0	0	0	0	0	0	0	0	0	0	0	0	0	0	0	0
150460 Mocajuba	-49.5090234612729	-2.58287297327153	20542	26731	0	0	0	0	0	0	0	0	0	0	0	0	0	0	0	0	0	0	0	0	0	0	0	0	1	1	0	0	1	0	1	2	0
150470 Moju	-48.7671991273719	-1.885889	52941	70018	0	0	0	0	0	0	0	0	0	0	0	0	0	0	0	0	1	0	0	1	0	0	0	1	1	2	1	3	6	6	8	4	5
150480 Monte Alegre	-54.073374725636	-2.003328	61334	55462	0	0	0	0	0	0	0	0	0	0	0	0	0	0	0	1	0	0	1	0	1	2	0	1	2	0	0	1	1	3	2	5	3
150490 Muaná	-49.2168324424737	-1.5300262083549	25467	34204	0	0	0	0	0	0	0	0	0	0	0	0	0	0	0	0	0	0	0	1	0	0	0	0	0	0	0	0	1	1	3	1	0
150495 Nova Esperança do Piriá	-46.9620928836736	-2.2676259890313	18893	20158	0	0	0	0	0	0	0	0	0	0	0	0	0	0	0	0	0	0	0	0	0	0	0	0	0	0	0	0	0	0	0	0	0
150497 Nova Ipixuna	-49.0798869380164	-4.92308630702649	11866	14645	0	0	0	0	0	0	0	0	0	0	0	0	0	0	0	0	0	0	0	0	0	1	0	1	0	0	2	1	2	1	1	2	1
150500 Nova Timboteua	-47.3932022764599	-1.20414364746687	11406	13670	0	0	0	0	0	0	0	0	0	0	0	0	0	0	0	0	0	0	0	0	0	0	2	1	2	0	2	0	2	0	0	0	0
150503 Novo Progresso	-55.4198701179784	-7.03483591328812	24948	25124	0	0	0	0	0	0	0	0	0	0	0	0	0	0	0	0	0	1	0	0	0	0	1	1	1	2	4	3	8	6	10	13	5
150506 Novo Repartimento	-49.9486382443426	-4.2481485	41817	62050	0	0	0	0	0	0	0	0	0	0	0	0	0	0	0	1	0	0	1	1	0	1	4	0	0	0	5	10	12	8	12	4	2
150510 Óbidos	-55.5163235097126	-1.90923549588121	46490	49333	0	0	0	0	0	0	0	0	0	0	0	0	0	0	0	2	0	1	0	1	0	0	0	0	1	2	0	6	11	8	8	8	2
150520 Oeiras do Pará	-49.8551061087735	-2.004734	23255	28595	0	0	0	0	0	0	0	0	0	0	0	0	0	0	0	0	0	0	0	0	1	0	0	0	0	0	0	0	0	1	2	0	3
150530 Oriximiná	-55.8627995152359	-1.7637535	48332	62794	0	0	0	0	0	0	0	0	0	0	0	0	0	0	0	0	0	0	0	3	3	2	1	3	4	1	4	4	3	0	4	8	7
150540 Ourém	-47.1176193628501	-1.54894714230244	14397	16311	0	0	0	0	0	0	0	0	0	0	0	0	0	0	0	0	0	0	0	0	0	0	1	0	1	1	1	2	1	0	1	4	0
150543 Ourilândia do Norte	-51.0908327746816	-6.74061708637736	19471	27359	0	0	0	0	0	0	0	0	0	0	0	0	0	0	0	1	0	0	0	0	0	0	1	0	1	2	3	0	1	2	8	4	7
150548 Pacajá	-50.6348408304298	-3.8303057037573	28888	39979	0	0	0	0	0	0	0	0	0	0	0	0	0	0	0	0	0	0	0	0	0	1	0	0	0	0	2	5	1	4	4	1	5
150549 Palestina do Pará	-48.3217937261637	-5.74993410622605	7544	7475	0	0	0	0	0	0	0	0	0	0	0	0	0	0	0	0	0	1	0	1	0	0	0	0	0	1	1	0	0	0	0	1	1
150550 Paragominas	-47.3569615610519	-2.9941905	76450	97819	0	0	0	0	0	0	0	0	0	0	0	0	0	0	1	1	1	1	0	3	1	4	1	5	7	12	16	14	22	16	33	32	29
150553 Parauapebas	-49.900780634297	-6.07272988763184	71568	153908	0	0	0	0	0	0	0	0	0	0	0	0	0	1	0	2	0	2	2	4	8	14	11	22	13	12	13	26	32	37	40	22	45
150555 Pau D'Arco	-50.0482755318998	-7.83679440397357	7124	6033	0	0	0	0	0	0	0	0	0	0	0	0	0	0	0	0	0	0	0	0	0	0	1	0	0	0	1	0	0	2	0	1	0
150560 Peixe-Boi	-47.3179270215591	-1.18956924075654	7760	7854	0	0	0	0	0	0	0	0	0	0	0	0	0	0	0	0	2	0	0	0	0	0	0	0	1	1	1	0	1	1	0	0	0
150563 Piçarra	-48.8684006672187	-6.45367623455792	12671	12697	0	0	0	0	0	0	0	0	0	0	0	0	0	0	0	0	0	0	0	1	0	1	0	0	0	0	0	0	0	1	3	1	4
150565 Placas	-54.2169681312654	-3.86731556213536	13394	23934	0	0	0	0	0	0	0	0	0	0	0	0	0	0	0	0	0	0	0	0	0	0	0	0	0	1	3	1	0	1	1	0	0
150570 Ponta de Pedras	-48.8717855600433	-1.3965999975235	18694	25999	0	0	0	0	0	0	0	0	0	0	0	0	0	0	0	0	0	0	0	0	0	0	0	1	1	1	1	0	0	2	4	2	3
150580 Portel	-50.822490442211	-1.936451	38043	52172	0	0	0	0	0	0	0	0	0	0	0	0	0	0	0	0	0	0	0	0	0	0	0	1	0	0	1	3	0	0	0	1	0
150590 Porto de Moz	-52.2424769190201	-1.74609008880885	23545	33956	0	0	0	0	0	0	0	0	0	0	0	0	0	0	0	0	0	0	0	0	0	0	0	0	0	0	0	0	0	0	1	0	0
150600 Prainha	-53.4818139407895	-1.8056945	27301	29349	0	0	0	0	0	0	0	0	0	0	0	0	0	0	0	0	0	0	0	0	0	0	0	1	0	0	0	0	1	0	0	0	2
150610 Primavera	-47.1172512589126	-0.940111515930574	9718	10268	0	0	0	0	0	0	0	0	0	0	0	0	0	0	1	0	0	0	0	0	0	0	0	0	0	1	0	0	2	1	2	1	3
150611 Quatipuru	-47.006786993576	-0.900115853739325	10905	12411	0	0	0	0	0	0	0	0	0	0	0	0	0	0	0	0	0	0	0	0	0	0	0	1	2	1	0	1	2	3	3	0	0
150613 Redenção	-50.0296418255093	-8.0276045	63251	75556	0	0	0	0	0	0	0	0	0	0	0	0	0	1	2	0	0	6	10	4	9	11	14	18	10	16	9	18	15	12	23	20	23
150616 Rio Maria	-50.0464108775224	-7.31111524468815	17498	17697	0	0	0	0	0	0	0	0	0	0	0	0	0	0	0	0	0	0	1	0	0	1	2	1	2	4	3	4	2	4	2	1	4
150618 Rondon do Pará	-48.0699737493982	-4.77782172703555	39870	46964	0	0	0	0	0	0	0	0	0	0	2	0	0	0	1	0	1	0	1	0	2	2	1	1	1	3	3	6	9	9	8	7	5
150619 Rurópolis	-54.9058622598691	-4.09906539	24660	40087	0	0	0	0	0	0	0	0	0	0	0	0	0	0	0	0	0	0	0	0	0	1	0	0	0	0	1	1	0	0	1	0	3
150620 Salinópolis	-47.3531202631536	-0.623638	33449	37421	0	0	0	0	0	0	0	0	0	0	0	0	0	0	0	1	0	1	0	0	0	0	0	0	0	3	2	8	8	3	1	4	6
150630 Salvaterra	-48.5131865994469	-0.754525974353047	15118	20183	0	0	0	0	0	0	0	0	0	0	0	0	0	0	0	0	0	0	0	0	1	0	0	1	0	2	1	2	4	2	3	4	3
150635 Santa Bárbara do Pará	-48.2977406497887	-1.22943946699244	11378	17141	0	0	0	0	0	0	0	0	0	0	0	0	0	0	0	0	1	0	1	0	1	0	0	1	1	0	1	5	1	0	6	1	2
150640 Santa Cruz do Arari	-49.1716155661252	-0.659974125599254	5255	8155	0	0	0	0	0	0	0	0	0	0	0	0	0	0	0	0	0	0	0	0	0	0	0	0	1	0	0	0	0	0	0	0	0
150650 Santa Isabel do Pará	-48.1630599409531	-1.29739590129143	43227	59466	0	0	0	0	0	0	0	0	0	0	0	0	0	0	0	0	4	1	0	2	0	0	4	2	5	3	5	1	12	6	4	12	8
150655 Santa Luzia do Pará	-46.9061692026983	-1.51882789138752	19400	19424	0	0	0	0	0	0	0	0	0	0	0	0	0	0	0	0	0	0	0	0	0	0	0	0	0	1	0	1	0	0	0	2	2
150658 Santa Maria das Barreiras	-49.7193518572257	-8.87055053969294	10955	17206	0	0	0	0	0	0	0	0	0	0	0	0	0	0	0	0	0	0	0	0	0	0	0	1	1	0	0	1	0	1	0	3	0
150660 Santa Maria do Pará	-47.5746954138091	-1.3478664592967	20850	23026	0	0	0	0	0	0	0	0	0	0	0	0	0	0	0	1	1	1	0	1	0	0	0	4	2	1	4	2	2	3	5	3	5
150670 Santana do Araguaia	-50.344804321129	-9.329424525	31218	56153	0	0	0	0	0	0	0	0	0	0	0	0	0	0	0	0	1	1	0	0	1	2	1	2	0	5	2	5	2	10	9	8	7
150680 Santarém	-54.7185701672711	-2.43621332999996	262538	294580	0	0	0	0	1	0	0	0	0	1	0	0	1	0	1	1	4	2	12	14	6	18	15	11	28	22	41	36	42	67	48	66	50
150690 Santarém Novo	-47.400924744868	-0.928719535783208	5434	6141	0	0	0	0	0	0	0	0	0	0	0	0	0	0	0	0	0	0	0	2	1	0	1	0	0	1	0	0	1	0	1	1	0
150700 Santo Antônio do Tauá	-48.1324330748457	-1.1516925	19835	26674	0	0	0	0	0	0	0	0	0	0	0	0	0	0	0	0	0	1	0	0	1	1	0	2	2	0	3	3	2	2	1	5	2
150710 São Caetano de Odivelas	-48.0258054980831	-0.746617759994861	15595	16891	0	0	0	0	0	0	0	0	0	0	0	0	0	0	0	0	0	1	1	0	0	0	0	0	0	1	0	4	6	1	3	1	1
150715 São Domingos do Araguaia	-48.7203734107844	-5.549841	20005	23130	0	0	0	0	0	0	0	0	0	0	0	0	0	0	0	0	0	0	0	0	1	2	0	0	1	2	2	3	2	1	1	3	4
150720 São Domingos do Capim	-47.7747845692257	-1.6758145	27405	29846	0	0	0	0	0	0	0	0	0	0	0	0	0	0	0	0	0	0	0	0	1	0	0	0	1	0	1	0	2	4	4	2	1
150730 São Félix do Xingu	-51.9937825239643	-6.64248327834078	34621	91340	0	0	0	0	0	0	0	0	0	0	0	0	0	0	0	0	0	1	0	2	0	2	2	0	1	1	5	7	17	12	10	16	9
150740 São Francisco do Pará	-47.7905146107051	-1.17018878467698	14245	15060	0	0	0	0	0	0	0	0	0	0	0	0	0	0	0	0	0	0	0	0	0	0	2	1	0	0	1	1	0	1	3	3	2
150745 São Geraldo do Araguaia	-48.5557124861926	-6.39895797	27646	25587	0	0	0	0	0	0	0	0	0	0	0	0	0	0	0	0	0	0	1	1	0	2	2	1	1	3	1	2	0	0	1	6	5
150746 São João da Ponta	-47.9207241656462	-0.851002145269607	4035	5265	0	0	0	0	0	0	0	0	0	0	0	0	0	0	0	0	0	0	0	0	0	0	0	0	0	0	0	0	1	0	0	1	0
150747 São João de Pirabas	-47.1726742979205	-0.766442531515371	17484	20647	0	0	0	0	0	0	0	0	0	0	0	0	0	0	0	0	0	0	0	1	0	0	1	1	2	0	0	1	3	3	1	2	0
150750 São João do Araguaia	-48.7886334020461	-5.35900272441641	12247	13155	0	0	0	0	0	0	0	0	0	0	0	0	0	0	0	0	0	0	0	0	0	2	0	0	0	0	0	0	0	1	1	1	2
150760 São Miguel do Guamá	-47.4824089444892	-1.61713591449048	41366	51567	0	0	0	0	0	0	0	0	0	0	0	0	0	0	1	0	0	0	0	2	2	0	1	2	3	4	3	7	8	4	6	7	10
150770 São Sebastião da Boa Vista	-49.5323121746161	-1.7188505	17664	22904	0	0	0	0	0	0	0	0	0	0	0	0	0	0	0	0	0	0	0	0	0	0	0	0	0	0	2	3	2	0	0	2	1
150775 Sapucaia	-49.7035807118843	-6.94285711257384	3796	5047	0	0	0	0	0	0	0	0	0	0	0	0	0	0	0	0	0	0	1	0	0	0	0	0	2	0	1	0	1	1	1	0	0
150780 Senador José Porfírio	-51.9530564180171	-2.59485041832352	15721	13045	0	0	0	0	0	0	0	0	0	0	0	0	0	0	0	0	0	0	0	0	0	0	0	0	0	0	0	0	0	0	0	0	2
150790 Soure	-48.5160126622773	-0.7259255	19958	23001	0	0	0	0	0	0	0	0	0	0	0	0	0	0	0	0	0	0	2	0	1	1	0	1	0	0	3	2	1	2	1	4	5
150795 Tailândia	-48.9512816295758	-2.9370795	38435	79297	0	0	0	0	0	0	0	0	0	0	0	0	0	0	0	0	0	0	1	0	0	1	1	2	3	6	9	10	8	4	19	8	19
150796 Terra Alta	-47.9078083483744	-1.03482666361629	8261	10262	0	0	0	0	0	0	0	0	0	0	0	0	0	0	0	0	0	0	0	0	0	0	0	0	0	0	0	1	0	0	0	0	1
150797 Terra Santa	-56.4909047722432	-2.10811447373903	14592	16949	0	0	0	0	0	0	0	0	0	0	0	0	0	0	0	0	0	0	0	0	0	0	1	0	0	0	0	1	3	0	1	0	0
150800 Tomé-Açu	-48.146896586572	-2.41936685526733	47273	56518	0	0	0	0	0	0	0	0	0	0	0	0	0	0	0	0	0	2	1	0	0	1	1	2	0	1	0	5	5	6	3	7	9
150803 Tracuateua	-46.8994783371171	-1.06878405856835	22743	27455	0	0	0	0	0	0	0	0	0	0	0	0	0	0	0	0	0	0	0	0	0	0	2	0	2	1	0	3	1	1	0	1	0
150805 Trairão	-55.9961700349273	-4.69981914969727	14042	16875	0	0	0	0	0	0	0	0	0	0	0	0	0	0	0	0	0	0	0	0	0	0	0	0	0	0	0	1	0	0	1	2	2
150808 Tucumã	-51.1395392466358	-6.74997200738229	25309	33690	0	0	0	0	0	0	0	0	0	0	0	0	0	0	0	0	1	0	0	2	1	0	1	2	2	4	1	4	5	2	9	6	7
150810 Tucuruí	-49.6671843672248	-3.76688908431164	73798	97128	0	0	0	0	0	0	0	0	0	1	1	0	0	2	0	1	0	1	2	4	1	7	8	5	10	16	19	24	27	21	29	31	34
150812 Ulianópolis	-47.5031447549992	-3.75719301	19254	43341	0	0	0	0	0	0	0	0	0	0	0	0	0	0	0	0	0	0	0	0	0	0	0	0	3	1	2	0	3	1	5	2	4
150815 Uruará	-53.7370310504594	-3.7065285	45201	44789	0	0	0	0	0	0	0	0	0	0	0	0	0	0	0	0	0	0	0	0	0	0	0	0	0	0	1	1	3	3	3	0	2
150820 Vigia	-48.1414985852069	-0.855532573667763	40176	47889	0	0	0	0	0	0	0	0	0	0	0	1	0	0	0	0	1	0	0	0	0	1	3	2	4	0	2	2	5	2	9	9	8
150830 Viseu	-46.1387652161496	-1.20327852667727	51090	56716	0	0	0	0	0	0	0	0	0	0	0	0	0	0	0	1	0	0	0	0	1	0	0	1	2	1	2	2	1	2	6	0	7
150835 Vitória do Xingu	-52.0112603538154	-2.8837657102288	11142	13431	0	0	0	0	0	0	0	0	0	0	0	0	0	0	0	0	0	0	0	0	0	0	0	0	0	0	1	0	0	1	0	1	0
150840 Xinguara	-49.9427005843752	-7.10151282714604	35220	40573	0	0	0	0	0	0	0	0	0	0	0	0	0	0	1	0	0	0	0	0	0	1	2	2	2	1	2	4	2	2	4	7	4
160010 Amapá	-52.0035384352918	0.897841040971924	3293	4380	0	0	0	0	0	0	0	0	0	0	0	0	0	0	0	0	0	0	0	0	0	0	0	0	0	0	0	0	0	0	0	0	0
160020 Calçoene	-50.7932144702699	2.05392124468205	7121	8069	0	0	0	0	0	0	0	0	0	0	0	0	1	0	0	0	0	0	0	0	0	0	1	0	0	0	0	0	0	1	0	0	0
160021 Cutias	-51.9465942732743	0.776882860563944	4009	10772	0	0	0	0	0	0	0	0	0	0	0	0	0	0	0	0	0	0	0	1	1	0	1	0	0	0	0	1	1	0	1	0	1
160023 Ferreira Gomes	-50.9447727342665	2.49655904456698	6730	9000	0	0	0	0	0	0	0	0	0	0	0	0	0	0	0	0	0	0	0	0	0	1	1	0	0	1	1	3	3	6	5	2	1
160025 Itaubal	-50.8016260298776	0.97107805541715	3280	4696	0	0	0	0	0	0	0	0	0	0	0	0	0	0	0	0	1	0	0	0	0	0	0	0	0	0	1	0	0	0	0	0	1
160027 Laranjal do Jari	-51.1874290460046	0.853977393142956	3562	5802	0	0	0	0	0	0	0	0	0	0	0	0	0	0	0	0	0	0	0	0	0	0	1	1	1	0	0	0	2	0	0	0	0
160030 Macapá	-50.7001794374183	0.600653288304609	2894	4265	0	0	0	0	0	0	0	0	0	0	0	0	0	0	0	0	0	0	0	0	0	0	0	0	0	0	1	0	0	0	0	1	1
160040 Mazagão	-52.5390207369393	-0.8556645	28515	39942	0	0	0	0	0	0	0	0	0	0	0	0	0	0	0	0	0	0	0	2	3	1	3	1	0	0	3	3	2	2	4	4	7
160050 Oiapoque	-51.057405457036	0.03895101	283308	398204	0	0	0	0	0	0	0	0	3	2	1	3	5	0	6	16	16	29	18	33	24	39	48	34	51	59	61	71	75	86	78	109	100
160015 Pedra Branca do Amapari	-51.2860768561013	-0.124396328821101	11986	17032	0	0	0	0	0	0	0	0	0	0	0	0	0	0	0	0	0	0	0	0	0	0	0	0	1	0	0	0	0	1	2	0	1
160053 Porto Grande	-51.8305525552731	3.85113073255929	12886	20509	0	0	0	0	0	0	0	0	0	0	0	0	1	1	0	0	0	0	2	2	4	3	2	0	3	5	8	9	10	8	7	6	9
160055 Pracuúba	-51.4144488229915	0.712554701824323	11042	16809	0	0	0	0	0	0	0	0	0	0	0	0	0	0	0	0	0	0	0	0	0	0	0	0	0	1	1	1	1	0	0	1	2
160060 Santana	-50.7842537212883	1.74250848707834	2286	3793	0	0	0	0	0	0	0	0	0	0	0	0	0	0	0	0	0	0	0	0	0	0	0	0	0	0	0	0	0	0	0	0	0
160005 Serra do Navio	-51.1728464650687	-0.0383734790956603	80439	101262	0	0	0	0	0	0	0	0	0	0	0	0	0	0	0	0	1	1	1	2	2	2	11	8	6	4	8	13	16	12	13	11	16
160070 Tartarugalzinho	-50.9127861523142	1.50984824031107	7121	12563	0	0	0	0	0	0	0	0	0	0	0	0	0	0	0	0	1	1	0	0	0	0	0	0	0	2	0	0	1	0	1	0	1
160080 Vitória do Jari	-52.4196147795718	-0.918977088542799	8560	12428	0	0	0	0	0	0	0	0	0	0	0	0	0	0	0	0	0	0	0	0	0	0	0	0	1	0	0	2	0	0	1	4	1
170025 Abreulândia	-49.1624375554797	-9.62179071199836	2189	2391	0	0	0	0	0	0	0	0	0	0	0	0	0	0	0	0	0	0	0	0	0	0	0	0	0	0	0	0	0	0	0	0	0
170030 Aguiarnópolis	-47.470456587945	-6.5471708206181	3145	5162	0	0	0	0	0	0	0	0	0	0	0	0	0	0	0	0	0	0	0	0	0	0	0	0	0	1	0	0	2	1	1	1	3
170035 Aliança do Tocantins	-48.9412400221409	-11.3037430465089	6177	5671	0	0	0	0	0	0	0	0	0	0	0	0	0	0	0	0	0	1	0	0	0	0	0	0	0	0	3	2	5	1	1	3	0
170040 Almas	-47.1741716842358	-11.5745234694478	8474	7586	0	0	0	0	0	0	0	0	0	0	0	0	0	0	0	0	0	0	0	0	0	0	0	0	0	0	1	0	1	0	1	2	1
170070 Alvorada	-49.12681140673	-12.4788153208227	8508	8374	0	0	0	0	0	0	0	0	0	0	0	0	0	0	0	0	0	0	0	1	0	0	0	0	0	0	1	2	1	0	2	1	0
170100 Ananás	-48.0797646061948	-6.36281815410008	10512	9865	0	0	0	0	0	0	0	0	0	0	0	0	0	0	2	0	0	1	0	1	0	0	0	0	0	0	1	1	3	4	1	0	1
170105 Angico	-47.8620778391735	-6.3877527497248	2889	3175	0	0	0	0	0	0	0	0	0	0	0	0	0	0	0	0	0	0	0	0	0	0	0	0	0	0	0	0	0	0	0	1	0
170110 Aparecida do Rio Negro	-47.9766700113511	-9.9558777145605	3517	4213	0	0	0	0	0	0	0	0	0	0	0	0	0	0	0	0	0	0	0	0	0	0	0	0	0	0	0	0	0	0	0	0	0
170130 Aragominas	-48.5234301922917	-7.1643492714437	6180	5882	0	0	0	0	0	0	0	0	0	0	0	0	0	0	0	0	0	0	0	0	0	1	0	0	0	0	0	0	0	0	0	0	0
170190 Araguacema	-49.5618126396073	-8.80180254411115	5414	6317	0	0	0	0	0	0	0	0	0	0	0	0	0	0	0	0	0	0	1	0	0	0	0	0	0	0	0	0	0	3	1	1	0
170200 Araguaçu	-49.8286124432782	-12.9255837118616	9346	8786	0	0	0	0	0	0	0	0	0	1	0	0	0	1	0	0	0	0	0	0	0	1	0	0	0	0	0	0	0	0	1	1	1
170210 Araguaína	-48.2087052518558	-7.19132893965496	113143	150484	0	0	0	0	0	0	0	0	0	0	0	1	0	1	2	4	6	7	8	16	5	8	8	16	11	7	26	16	14	20	21	36	45
170215 Araguanã	-48.6437495469431	-6.58224942002919	4193	5030	0	0	0	0	0	0	0	0	0	0	0	0	0	0	0	0	0	0	1	0	0	0	0	0	1	0	0	0	1	0	1	1	0
170220 Araguatins	-48.1235073430294	-5.65058647299995	26010	31329	0	0	0	0	0	0	0	0	0	0	0	0	0	0	1	0	0	1	1	3	2	2	2	1	4	1	7	3	2	2	4	3	2
170230 Arapoema	-49.0756373852721	-7.65256973541903	7025	6742	0	0	0	0	0	0	0	0	0	0	0	0	0	0	0	0	0	0	0	0	0	0	0	0	0	0	0	0	1	2	0	1	1
170240 Arraias	-46.9461070585534	-12.9344198592593	10984	10645	0	0	0	0	0	0	0	0	0	0	0	0	0	0	0	0	0	0	0	0	0	0	0	0	0	0	0	0	0	0	0	0	0
170255 Augustinópolis	-47.8809567910047	-5.46541429589652	12964	15950	0	0	0	0	0	0	0	0	0	0	0	0	0	0	1	0	0	0	0	1	0	0	0	0	1	0	0	2	3	0	1	4	1
170270 Aurora do Tocantins	-46.4070829808607	-12.7084898610615	3101	3446	0	0	0	0	0	0	0	0	0	0	0	0	0	0	0	0	0	0	0	0	0	0	0	0	1	0	1	0	1	0	0	0	0
170290 Axixá do Tocantins	-47.7741560325221	-5.62430906592745	8827	9275	0	0	0	0	0	0	0	0	0	0	0	0	0	0	1	0	0	1	0	0	1	0	1	2	0	0	1	0	0	0	1	2	1
170300 Babaçulândia	-47.7588161270324	-7.20186453206148	10329	10424	0	0	0	0	0	0	0	0	0	0	0	0	0	0	0	0	0	0	0	0	0	0	0	0	0	0	2	2	0	1	2	0	1
170305 Bandeirantes do Tocantins	-48.5783806048644	-7.76485914125333	2608	3122	0	0	0	0	0	0	0	0	0	0	0	0	0	0	0	0	0	0	0	0	0	0	0	0	1	0	0	0	0	0	0	0	0
170307 Barra do Ouro	-47.6871349692244	-7.69176659865687	3579	4123	0	0	0	0	0	0	0	0	0	0	0	0	0	0	0	0	0	1	0	0	0	0	0	0	0	0	0	0	0	0	0	0	0
170310 Barrolândia	-48.7314605907218	-9.83165336453343	5082	5349	0	0	0	0	0	0	0	0	0	0	0	0	0	0	0	0	1	1	0	0	0	0	0	0	1	0	0	0	1	3	1	0	0
170320 Bernardo Sayão	-48.8990543467276	-7.86851248331281	4551	4456	0	0	0	0	0	0	0	0	0	0	0	0	0	0	0	0	0	0	0	0	0	0	0	0	0	0	0	0	1	0	1	0	1
170330 Bom Jesus do Tocantins	-48.1663804935405	-8.96334801285521	2323	3768	0	0	0	0	0	0	0	0	0	0	0	0	0	0	0	0	0	0	0	0	0	0	1	1	0	0	0	0	0	0	0	0	0
170360 Brasilândia do Tocantins	-48.485374419124	-8.38488935107799	1923	2064	0	0	0	0	0	0	0	0	0	0	0	0	0	0	0	0	0	0	0	0	0	0	0	0	0	2	1	0	0	0	0	1	0
170370 Brejinho de Nazaré	-48.5586602281507	-11.0108050561865	4877	5185	0	0	0	0	0	0	0	0	0	0	0	0	0	0	0	0	0	0	0	0	0	0	0	0	0	0	0	0	0	1	0	0	2
170380 Buriti do Tocantins	-48.223250128075	-5.31353885638917	7842	9768	0	0	0	0	0	0	0	0	0	0	0	0	0	1	0	0	0	0	0	0	0	0	0	0	0	0	0	0	0	2	0	0	0
170382 Cachoeirinha	-47.914197778559	-6.11324164650466	2023	2148	0	0	0	0	0	0	0	0	0	0	0	0	0	0	0	0	0	0	0	0	0	0	0	0	0	0	0	0	0	0	0	0	0
170384 Campos Lindos	-46.8019743467067	-7.97168139413731	5638	8139	0	0	0	0	0	0	0	0	0	0	0	0	0	0	0	0	0	0	0	0	0	0	0	0	0	0	0	0	2	0	0	0	0
170386 Cariri do Tocantins	-49.1710407289889	-11.8889974638744	2990	3756	0	0	0	0	0	0	0	0	0	0	0	0	0	0	0	0	0	0	0	0	0	0	0	0	0	0	1	0	1	0	0	0	0
170388 Carmolândia	-48.3959599306274	-7.03147877786106	2008	2316	0	0	0	0	0	0	0	0	0	0	0	0	0	0	0	0	0	0	0	0	0	0	0	1	0	0	0	0	0	0	0	0	0
170389 Carrasco Bonito	-48.0306334265692	-5.32266135485805	3218	3688	0	0	0	0	0	0	0	0	0	0	0	0	0	0	0	0	0	0	0	0	0	0	0	0	0	0	0	0	0	0	1	0	0
170390 Caseara	-49.9486922677787	-9.26740621890348	3660	4601	0	0	0	0	0	0	0	0	0	0	0	0	0	0	0	1	0	0	0	0	0	0	0	0	0	0	0	0	0	1	0	0	0
170410 Centenário	-47.3383985145873	-8.9584636390938	2163	2566	0	0	0	0	0	0	0	0	0	0	0	0	0	0	0	0	0	0	0	0	0	0	0	0	0	0	0	0	0	0	0	0	0
170510 Chapada da Natividade	-49.1831078580314	-10.1419885833334	1270	1335	0	0	0	0	0	0	0	0	0	0	0	0	0	0	0	0	0	0	0	0	0	0	0	0	0	0	0	0	0	0	3	0	2
170460 Chapada de Areia	-47.7539048918565	-11.6242678313621	3274	3277	0	0	0	0	0	0	0	0	0	0	0	0	0	0	0	0	0	0	0	0	0	0	0	0	1	0	1	0	0	0	0	0	0
170550 Colinas do Tocantins	-48.4815945437489	-8.05462467549995	25301	30838	0	0	0	0	0	0	0	0	0	0	0	1	0	0	0	0	2	0	0	1	0	1	2	1	5	4	5	2	7	4	2	3	5
171670 Colméia	-46.5520723402661	-12.8186076720311	4524	4669	0	0	0	0	0	0	0	0	0	0	0	0	0	0	0	0	0	0	0	0	0	0	0	0	1	0	0	0	0	0	0	0	0
170555 Combinado	-47.292868810807	-12.2172777669654	4377	4182	0	0	0	0	0	0	0	0	0	0	0	0	0	0	0	0	0	0	1	0	0	0	0	0	0	0	1	0	0	0	0	0	0
170560 Conceição do Tocantins	-49.176571570853	-8.35511836963524	4335	5009	0	0	0	0	0	0	0	0	0	0	0	0	0	0	0	0	0	0	0	0	0	0	0	0	0	1	0	0	1	1	1	0	2
170600 Couto Magalhães	-49.1863002912612	-10.5907246371177	7318	7234	0	0	0	0	0	0	0	0	0	0	0	0	0	0	0	0	0	0	0	0	2	1	3	2	0	0	0	0	0	0	0	0	0
170610 Cristalândia	-48.9155138256477	-11.1042742936043	1384	1564	0	0	0	0	0	0	0	0	0	0	0	0	0	0	0	0	0	0	0	0	0	0	0	0	0	0	0	0	0	0	0	0	0
170625 Crixás do Tocantins	-47.7521611102799	-6.71235100148176	4273	5273	0	0	0	0	0	0	0	0	0	0	0	0	0	0	0	0	0	0	0	0	0	0	0	0	1	0	1	1	0	2	0	0	1
170650 Darcinópolis	-46.8204090669435	-11.625231878065	15428	19112	0	0	0	0	0	0	0	0	0	0	0	0	0	0	0	0	0	0	0	0	0	1	2	0	1	1	1	1	3	1	3	1	2
170700 Dianópolis	-49.2054131873503	-9.79530114022946	5776	6363	0	0	0	0	0	0	0	0	0	0	0	0	0	0	0	0	0	0	0	0	0	0	1	0	0	1	1	0	0	0	1	0	1
170710 Divinópolis do Tocantins	-49.0673386442723	-9.26129670979711	7269	7161	0	0	0	0	0	0	0	0	0	0	0	0	0	0	0	0	0	0	0	0	0	0	1	0	1	0	0	0	0	0	0	0	0
170720 Dois Irmãos do Tocantins	-49.2658759161628	-11.3412854167798	4565	4592	0	0	0	0	0	0	0	0	0	0	0	0	0	0	0	0	0	0	0	0	0	0	0	0	0	0	0	0	0	1	0	0	0
170730 Dueré	-48.5441476004124	-5.36660805940451	7623	9476	0	0	0	0	0	0	0	0	0	0	0	0	0	0	0	0	0	0	0	0	0	0	0	1	1	0	0	0	0	2	1	1	1
170740 Esperantina	-48.8989826586808	-10.7525087280848	3848	3805	0	0	0	0	0	0	0	0	0	0	0	0	0	0	0	0	0	0	0	0	0	0	0	0	0	0	1	0	0	0	0	0	0
170755 Fátima	-49.1738467307434	-12.1367799832225	5562	5340	0	0	0	0	0	0	0	0	0	0	0	0	0	0	0	0	0	1	1	0	0	0	0	0	0	1	0	0	0	0	1	1	0
170765 Figueirópolis	-47.484964141532	-7.3376119059308	8218	8505	0	0	0	0	0	0	0	0	0	0	0	0	0	0	0	0	0	0	1	0	0	0	0	1	1	0	0	0	0	0	0	1	0
170770 Filadélfia	-49.5268603629125	-11.8051419686495	18817	18427	0	0	0	0	0	0	0	0	0	0	0	0	1	0	0	0	0	0	3	0	0	1	0	1	0	4	0	0	2	2	0	1	3
170820 Formoso do Araguaia	-48.5174264210488	-9.05896530114982	2242	2419	0	0	0	0	0	0	0	0	0	0	0	0	0	0	0	0	0	0	0	0	1	0	1	0	0	0	0	0	1	1	1	1	0
170825 Fortaleza do Tabocão	-48.9368901923611	-8.77052080482939	4839	4956	0	0	0	0	0	0	0	0	0	0	0	0	0	0	0	0	0	0	0	0	0	0	0	0	0	0	0	0	0	0	1	0	0
170830 Goianorte	-47.3154354891583	-7.7091723901957	11036	12064	0	0	0	0	0	0	0	0	0	0	0	0	0	0	0	0	0	0	1	2	1	0	1	0	0	0	0	2	0	1	0	0	0
170900 Goiatins	-48.5086406064702	-8.83616565750443	20018	23200	0	0	0	0	0	0	0	0	0	0	0	0	0	0	0	0	2	1	1	2	0	0	2	1	2	2	2	2	3	9	7	0	4
170930 Guaraí	-49.0714774689303	-11.72977232286	65034	76755	0	0	0	0	0	0	0	0	0	0	2	2	0	2	3	4	3	5	3	2	5	12	7	0	5	12	5	1	7	8	6	13	11
170950 Gurupi	-48.4519262288947	-11.2462886215917	1166	1639	0	0	0	0	0	0	0	0	0	0	0	0	0	0	0	0	0	0	0	0	0	0	0	0	0	1	0	0	0	0	1	0	0
170980 Ipueiras	-47.768112402678	-8.39098055231856	6815	7104	0	0	0	0	0	0	0	0	0	0	0	0	0	0	0	0	0	0	0	0	0	1	0	0	0	0	0	0	0	0	0	0	0
171050 Itacajá	-47.4799359489833	-5.77538508840222	6386	6029	0	0	0	0	0	0	0	0	0	0	0	0	0	0	0	1	0	0	0	0	0	0	0	0	0	0	0	0	0	0	0	0	1
171070 Itaguatins	-48.1111996094691	-8.38432959344297	3277	3532	0	0	0	0	0	0	0	0	0	0	0	0	0	0	0	0	0	0	0	0	0	0	0	0	0	0	0	0	0	0	0	0	0
171090 Itapiratins	-48.6932637032248	-8.56882861156054	2522	2445	0	0	0	0	0	0	0	0	0	0	0	0	0	0	0	0	0	0	0	0	0	0	0	0	0	0	0	0	0	0	0	0	0
171110 Itaporã do Tocantins	-48.5946082927248	-12.6529263692706	3121	3507	0	0	0	0	0	0	0	0	0	0	0	0	0	1	0	0	0	0	0	0	0	0	0	0	0	0	0	0	0	0	0	1	0
171150 Jaú do Tocantins	-49.0986431854272	-8.11742396760678	2333	2231	0	0	0	0	0	0	0	0	0	0	0	0	0	0	0	0	0	0	0	0	0	0	0	0	0	0	0	0	0	0	0	0	0
171180 Juarina	-49.620085339146	-10.7886955575897	6168	10210	0	0	0	0	0	0	0	0	0	0	0	0	0	0	0	1	0	0	0	0	0	0	1	2	0	0	0	0	0	1	2	1	1
171190 Lagoa da Confusão	-47.5614466302738	-10.2968866969998	2530	3525	0	0	0	0	0	0	0	0	0	0	0	0	0	0	0	0	0	0	0	0	0	0	0	0	0	0	0	0	0	0	0	0	0
171195 Lagoa do Tocantins	-48.3585039506901	-9.74468243573559	2344	2773	0	0	0	0	0	0	0	0	0	0	0	0	0	0	0	1	0	0	0	0	0	0	0	0	0	0	0	0	1	0	0	0	1
171200 Lajeado	-46.5066757157435	-12.7916587876518	1209	1605	0	0	0	0	0	0	0	0	0	0	0	0	0	0	0	0	0	0	0	0	0	0	0	0	0	0	0	0	0	0	0	0	0
171215 Lavandeira	-46.6751654558461	-9.59457028780967	3787	3725	0	0	0	0	0	0	0	0	0	0	0	0	0	0	0	0	0	0	0	0	0	0	0	0	0	0	0	0	0	0	0	0	0
171240 Lizarda	-47.856828041414	-6.19398966023577	2021	2622	0	0	0	0	0	0	0	0	0	0	0	0	0	0	0	0	0	0	0	0	0	0	0	1	0	0	0	0	1	0	0	0	0
171245 Luzinópolis	-49.6510339944378	-9.79888035935058	3332	4352	0	0	0	0	0	0	0	0	0	0	0	0	0	0	0	3	0	0	0	0	0	0	0	0	0	0	0	1	0	0	0	0	0
171250 Marianópolis do Tocantins	-46.412465743092	-10.5444288460778	1646	2223	0	0	0	0	0	0	0	0	0	0	0	0	0	0	0	0	0	0	0	0	0	0	0	0	0	0	0	0	0	0	0	0	1
171270 Mateiros	-47.5048799601751	-5.95256642121045	2854	3154	0	0	0	0	0	0	0	0	0	0	0	0	0	0	0	0	0	0	0	0	0	0	0	0	0	0	0	0	0	0	0	0	0
171280 Maurilândia do Tocantins	-48.3879913115193	-9.56834607764652	24444	20684	0	0	0	0	0	0	0	0	0	0	0	0	3	0	1	0	0	0	1	1	1	1	4	0	0	0	0	2	2	4	0	2	5
171320 Miracema do Tocantins	-48.5926319369139	-9.51740473109312	11802	12623	0	0	0	0	0	0	0	0	0	0	0	1	0	1	1	1	0	0	0	0	1	1	0	0	1	2	3	0	1	1	1	1	2
171330 Miranorte	-48.1104200299112	-10.7635421946238	5193	6716	0	0	0	0	0	0	0	0	0	0	0	0	0	0	0	0	0	0	0	0	0	0	0	0	1	0	0	0	0	0	0	0	1
171360 Monte do Carmo	-48.9908906033935	-10.005591431794	1869	2085	0	0	0	0	0	0	0	0	0	0	0	0	0	0	0	0	0	0	0	0	0	0	0	0	0	0	0	0	0	0	0	0	0
171370 Monte Santo do Tocantins	-47.5586835262825	-6.61186233456171	4622	5740	0	0	0	0	0	0	0	0	0	0	0	0	0	0	0	0	0	0	0	0	0	0	2	0	0	0	1	0	0	0	2	0	1
171395 Muricilândia	-48.6067452770067	-7.13851928516033	2680	3152	0	0	0	0	0	0	0	0	0	0	0	0	0	0	0	0	0	0	1	0	0	1	0	0	1	0	0	0	0	0	0	0	0
171420 Natividade	-47.7272575338232	-11.7053573825042	8867	9000	0	0	0	0	0	0	0	0	0	0	0	0	0	0	0	0	0	0	0	0	1	0	0	0	1	0	0	0	1	0	4	0	1
171430 Nazaré	-47.6669771825263	-6.37255796928561	5150	4386	0	0	0	0	0	0	0	0	0	0	0	0	0	0	0	0	0	0	0	0	1	0	0	1	1	0	0	0	0	0	0	1	0
171488 Nova Olinda	-48.4248067900164	-7.6333149106925	9385	10686	0	0	0	0	0	0	0	0	0	0	0	0	0	0	1	0	0	0	0	0	0	1	0	1	0	1	0	0	2	2	0	1	0
171500 Nova Rosalândia	-48.9061807245023	-10.5668711393323	3190	3770	0	0	0	0	0	0	0	0	0	0	0	0	0	0	0	0	0	0	0	0	0	0	1	0	0	0	0	1	0	0	0	0	0
171510 Novo Acordo	-47.6681483922167	-9.96848646570169	3057	3762	0	0	0	0	0	0	0	0	0	0	0	0	0	0	0	0	0	0	1	0	0	0	0	0	0	0	0	1	0	0	0	0	0
171515 Novo Alegre	-46.5772973536675	-12.9099386744081	2274	2286	0	0	0	0	0	0	0	0	0	0	0	0	0	0	0	0	0	0	0	0	0	1	0	0	0	0	0	0	0	0	0	0	0
171525 Novo Jardim	-46.6307872958899	-11.815875050149	2151	2457	0	0	0	0	0	0	0	0	0	0	0	0	0	0	0	0	0	0	0	0	0	0	0	0	0	0	0	0	0	0	1	0	1
171550 Oliveira de Fátima	-48.9074015689032	-10.7083627090618	958	1037	0	0	0	0	0	0	0	0	0	0	0	0	0	0	0	0	0	0	0	0	0	0	0	0	0	0	0	0	0	0	0	0	0
172100 Palmas	-47.9342497089842	-7.85756137614505	3610	4954	0	0	0	0	0	0	0	0	0	0	0	0	0	0	0	0	0	0	0	0	0	0	0	0	0	0	1	0	0	0	1	0	1
171570 Palmeirante	-48.4134139552316	-13.0398884336692	7068	7339	0	0	0	0	0	0	0	0	0	0	0	0	0	0	1	0	0	0	0	0	0	0	0	0	0	0	1	0	0	0	0	0	0
171380 Palmeiras do Tocantins	-48.8866300840169	-10.1712207549999	36130	44417	0	0	0	0	0	0	0	0	0	0	0	0	0	1	0	1	3	1	0	0	0	3	0	4	1	5	0	4	2	3	2	7	4
171575 Palmeirópolis	-47.8840837284426	-12.6204814887183	10416	10338	0	0	0	0	0	0	0	0	0	0	0	0	0	0	0	0	0	0	0	0	0	0	0	0	0	0	0	0	0	0	0	0	1
171610 Paraíso do Tocantins	-49.3633064810091	-7.53999835569997	4335	4588	0	0	0	0	0	0	0	0	0	0	0	0	0	0	0	0	0	0	0	0	0	0	0	0	0	0	1	0	1	0	0	0	1
171620 Paranã	-48.1775561127387	-8.96444959242294	9028	11539	0	0	0	0	0	0	0	0	0	0	0	0	0	0	0	0	1	0	0	0	0	0	0	0	0	0	0	0	1	0	1	2	0
171630 Pau D'Arco	-48.537810626336	-12.029773830853	8763	10384	0	0	0	0	0	0	0	0	0	0	0	0	0	0	0	0	0	0	0	0	0	0	0	1	0	0	0	1	1	1	1	1	2
171650 Pedro Afonso	-48.9351798669158	-8.59334065444845	4591	5054	0	0	0	0	0	0	0	0	0	0	0	0	0	0	0	0	0	0	0	0	0	0	0	0	0	0	0	0	0	0	0	0	4
171660 Peixe	-48.7570665856948	-8.72937180681859	9352	8611	0	0	0	0	0	0	0	0	0	0	1	0	0	0	0	1	0	2	1	2	0	1	0	0	1	1	1	2	0	0	0	2	0
171665 Pequizeiro	-47.5756877172877	-11.1382025846808	4685	4506	0	0	0	0	0	0	0	0	0	0	0	0	0	0	0	0	0	0	0	0	0	0	0	0	0	0	0	0	0	0	0	0	0
171700 Pindorama do Tocantins	-48.2937073910932	-6.76977703340735	2360	2920	0	0	0	0	0	0	0	0	0	0	0	0	0	0	0	0	0	0	0	0	0	0	0	0	0	1	0	0	0	0	0	1	0
171720 Piraquê	-49.1666580115747	-10.4409311179305	5540	6694	0	0	0	0	0	0	0	0	0	0	0	0	0	0	0	0	0	0	0	0	0	0	1	0	1	0	0	0	0	0	0	0	1
171750 Pium	-46.4695867923952	-12.0878129084344	4574	4544	0	0	0	0	0	0	0	0	0	0	0	0	0	0	0	0	0	0	0	0	0	0	1	0	0	0	0	0	0	0	0	1	0
171780 Ponte Alta do Bom Jesus	-47.5411803583019	-10.7406728486815	6172	7180	0	0	0	0	0	0	0	0	0	0	0	0	0	0	0	0	0	0	0	0	0	0	1	0	0	0	0	0	0	0	0	0	0
171790 Ponte Alta do Tocantins	-47.0474256004295	-11.6072590990885	2393	2796	0	0	0	0	0	0	0	0	0	0	0	0	0	0	0	0	0	0	0	0	0	0	0	0	0	0	0	0	0	0	0	0	0
171800 Porto Alegre do Tocantins	-48.4121534584309	-10.708569917	44991	49146	0	0	0	0	0	0	0	0	0	0	1	1	0	0	0	0	0	0	1	1	5	3	4	4	3	3	2	4	2	2	6	2	5
171820 Porto Nacional	-47.8147317333423	-5.39671287737827	6781	7659	0	0	0	0	0	0	0	0	0	0	0	0	0	0	0	0	0	0	0	0	0	3	1	0	1	0	1	0	0	0	0	2	0
171830 Praia Norte	-48.504330670109	-8.52996082761918	3759	3681	0	0	0	0	0	0	0	0	0	0	0	0	0	0	0	0	0	0	1	0	1	0	1	2	1	1	0	0	0	0	0	1	0
171840 Presidente Kennedy	-48.8942204487831	-10.4243071562468	1989	2369	0	0	0	0	0	0	0	0	0	0	0	0	0	0	0	0	0	0	0	0	0	0	1	0	0	0	0	0	0	1	2	1	0
171845 Pugmil	-47.2380411950208	-8.73536045388012	3138	3768	0	0	0	0	0	0	0	0	0	0	0	0	0	0	0	0	0	0	0	0	0	0	0	0	0	0	0	0	0	0	0	0	0
171850 Recursolândia	-48.141045502038	-6.44221138769741	3670	4191	0	0	0	0	0	0	0	0	0	0	0	0	0	0	0	0	0	0	0	0	0	0	0	0	0	0	0	0	0	0	0	1	0
171855 Riachinho	-46.8803997045722	-11.404940023899	1189	1714	0	0	0	0	0	0	0	0	0	0	0	0	0	0	0	0	0	0	0	0	0	0	0	0	0	0	0	0	0	0	0	0	0
171865 Rio da Conceição	-48.5330479716014	-9.3437422386879	2269	2570	0	0	0	0	0	0	0	0	0	0	0	0	0	0	0	0	0	0	0	0	0	0	0	0	0	0	0	0	0	0	0	0	1
171870 Rio dos Bois	-47.8999416391395	-9.34778933411611	6089	6254	0	0	0	0	0	0	0	0	0	0	0	0	0	0	0	0	0	1	0	0	0	0	0	0	0	0	0	0	0	0	0	0	0
171875 Rio Sono	-47.8757924571994	-5.3492956164967	2801	3864	0	0	0	0	0	0	0	0	0	0	0	0	0	0	0	0	0	0	0	0	0	0	0	1	0	0	1	0	0	0	0	0	0
171880 Sampaio	-49.9333881543012	-12.5416001674833	3332	3326	0	0	0	0	0	0	0	0	0	0	0	0	0	0	0	0	0	0	0	0	0	0	0	0	0	0	0	0	0	0	0	0	0
171884 Sandolândia	-48.6939418034376	-7.1499363850312	5507	6599	0	0	0	0	0	0	0	0	0	0	0	0	0	0	0	0	0	0	0	0	1	0	1	0	0	0	0	2	3	0	1	0	0
171886 Santa Fé do Araguaia	-47.7452704192246	-8.77497644926651	2226	2894	0	0	0	0	0	0	0	0	0	0	0	0	0	0	0	0	0	0	0	0	0	0	0	0	0	0	0	0	0	1	0	0	0
171888 Santa Maria do Tocantins	-48.909294007359	-10.8664553694029	1852	2128	0	0	0	0	0	0	0	0	0	0	0	0	0	0	0	0	0	0	0	0	0	0	0	0	1	0	0	0	0	0	0	0	0
171889 Santa Rita do Tocantins	-48.1199542217524	-11.4514039985494	4316	4568	0	0	0	0	0	0	0	0	0	0	0	0	0	0	0	0	0	0	0	0	0	0	0	0	0	0	1	1	0	0	0	1	0
171890 Santa Rosa do Tocantins	-47.8062883215081	-10.2823615278187	2114	2523	0	0	0	0	0	0	0	0	0	0	0	0	0	0	0	0	0	0	0	0	0	0	0	1	0	0	0	0	0	0	0	0	0
171900 Santa Tereza do Tocantins	-47.6842853630081	-6.43699761844425	2455	2474	0	0	0	0	0	0	0	0	0	0	0	0	0	0	0	0	0	0	0	0	0	0	0	0	0	0	0	0	0	0	0	0	0
172000 Santa Terezinha do Tocantins	-47.9193922870534	-6.04499925719239	3738	4608	0	0	0	0	0	0	0	0	0	0	0	0	0	0	0	0	0	0	0	0	0	0	0	0	0	0	0	0	0	0	1	0	0
172010 São Bento do Tocantins	-46.6549808310123	-10.1732858539628	1269	1437	0	0	0	0	0	0	0	0	0	0	0	0	0	0	0	0	0	0	0	0	0	0	0	0	0	0	0	0	0	0	0	0	0
172015 São Félix do Tocantins	-47.5730023393731	-5.55381952879429	8486	10481	0	0	0	0	0	0	0	0	0	0	0	0	0	1	2	1	1	1	0	0	0	0	1	0	1	0	0	0	0	1	0	3	0
172020 São Miguel do Tocantins	-48.2320849916811	-12.7474334144954	2740	2910	0	0	0	0	0	0	0	0	0	0	0	0	0	0	0	0	0	0	0	0	0	0	0	0	0	0	1	1	0	0	0	0	0
172025 São Salvador do Tocantins	-48.2038341490288	-5.25896145373507	3669	4283	0	0	0	0	0	0	0	0	0	0	0	0	0	0	0	1	1	0	0	0	1	0	0	0	0	0	0	0	2	0	0	0	0
172030 São Sebastião do Tocantins	-48.2329484333802	-11.9730674594797	5054	4383	0	0	0	0	0	0	0	0	0	0	0	0	0	0	0	0	0	0	0	0	0	0	0	0	1	0	0	0	0	0	0	0	0
172049 São Valério	-48.1798241355321	-11.1498613085628	4725	5068	0	0	0	0	0	0	0	0	0	0	0	0	0	0	0	0	0	0	0	1	0	0	0	0	0	0	0	0	1	0	0	0	0
172065 Silvanópolis	-47.6374226504604	-5.60472685665309	9488	9148	0	0	0	0	0	0	0	0	0	0	1	0	0	0	0	0	0	0	0	0	1	1	0	1	1	0	0	0	2	0	1	1	0
172080 Sítio Novo do Tocantins	-48.9111262826871	-11.98622151086	1476	1742	0	0	0	0	0	0	0	0	0	0	0	0	0	0	0	0	0	0	0	0	0	0	0	0	0	0	0	0	0	0	0	0	1
172085 Sucupira	-46.4387317008831	-12.3961417386813	13169	15051	0	0	0	0	0	0	0	0	0	0	0	0	0	0	0	0	0	0	0	0	0	0	0	0	1	1	1	0	2	1	1	1	3
172090 Taguatinga	-46.9845717959323	-12.1928372090542	1713	1945	0	0	0	0	0	0	0	0	0	0	0	0	0	0	0	0	0	0	0	0	0	0	0	0	0	0	0	0	0	0	0	0	0
172093 Taipas do Tocantins	-49.0911184339334	-12.7875384068603	2306	2562	0	0	0	0	0	0	0	0	0	0	0	0	0	0	0	0	0	0	0	0	0	0	0	0	0	0	0	0	0	0	0	0	0
172097 Talismã	-48.3510437082462	-10.1632533267928	137355	228332	0	0	0	0	0	0	0	0	0	0	1	2	2	3	1	2	3	7	14	15	21	16	28	30	27	15	19	26	34	43	38	57	60
172110 Tocantínia	-48.3758796714267	-9.55814773400572	5788	6736	0	0	0	0	0	0	0	0	0	0	0	0	0	2	0	0	0	0	1	0	0	1	0	1	0	0	0	0	0	0	0	3	0
172120 Tocantinópolis	-47.4274129286927	-6.32563437602796	22777	22619	0	0	0	0	0	0	0	0	0	0	0	0	0	0	0	0	0	0	1	0	1	0	1	0	1	0	3	5	1	2	6	3	3
172125 Tupirama	-48.2066848030641	-8.98056954941714	1179	1574	0	0	0	0	0	0	0	0	0	0	0	0	0	0	0	0	0	0	0	0	0	0	0	0	0	0	0	0	0	0	0	0	0
172130 Tupiratins	-48.1229957408688	-8.39552999695801	1365	2097	0	0	0	0	0	0	0	0	0	0	0	0	0	0	0	0	0	0	0	0	0	0	0	0	0	1	0	0	0	0	0	0	0
172208 Wanderlândia	-47.9562677260283	-6.8501255166885	10273	10981	0	0	0	0	0	0	0	0	0	0	0	0	0	0	0	0	0	0	1	0	1	3	1	3	3	1	1	5	0	7	1	2	2
172210 Xambioá	-48.531601072817	-6.41188502017984	12137	11484	0	0	0	0	0	0	0	0	0	0	0	0	0	0	1	0	1	0	0	0	1	1	0	1	0	1	0	1	2	5	1	0	1
210005 Açailândia	-47.5066645931119	-4.95137700016248	88320	104047	0	0	0	0	0	0	0	0	0	0	1	0	0	0	0	3	3	4	2	3	6	6	6	6	7	9	7	16	17	25	14	32	11
210010 Afonso Cunha	-43.3208690039685	-4.13501547687008	4680	5905	0	0	0	0	0	0	0	0	0	0	0	0	0	1	0	0	0	0	0	0	0	0	0	0	0	0	0	1	3	1	0	0	0
210015 Água Doce do Maranhão	-42.1155512017213	-2.84027827913681	9703	11581	0	0	0	0	0	0	0	0	0	0	0	0	0	0	0	0	0	0	0	1	0	0	0	0	0	0	1	1	0	0	1	0	1
210020 Alcântara	-44.4170125372846	-2.40327652507917	21291	21851	0	0	0	0	0	0	0	0	0	0	0	1	0	0	0	0	0	0	0	0	0	0	0	0	0	1	1	1	1	0	1	2	1
210030 Aldeias Altas	-43.4687348529398	-4.63077949515206	18827	23952	0	0	0	0	0	0	0	0	0	0	1	0	0	0	0	0	0	0	0	0	0	0	0	0	1	2	1	3	1	1	4	6	2
210040 Altamira do Maranhão	-45.4646758311604	-4.16226926685315	8865	11063	0	0	0	0	0	0	0	0	0	0	0	0	0	0	0	0	0	0	0	0	0	0	0	0	1	0	0	0	0	0	2	0	0
210043 Alto Alegre do Maranhão	-44.4482474945232	-4.207227	20162	24599	0	0	0	0	0	0	0	0	0	0	0	0	0	0	0	0	0	0	2	0	2	2	2	1	2	4	3	3	14	12	9	16	3
210047 Alto Alegre do Pindaré	-45.8420796161705	-3.66517037445328	30177	31057	0	0	0	0	0	0	0	0	0	0	0	0	0	0	0	0	0	0	0	0	0	0	0	0	0	0	0	0	0	0	0	0	0
210050 Alto Parnaíba	-45.9273440133384	-9.10836593219112	10174	10766	0	0	0	0	0	0	0	0	0	0	0	0	0	0	0	0	1	0	1	0	0	0	0	1	1	0	0	0	0	1	0	0	0
210055 Amapá do Maranhão	-46.0091799003875	-1.68092149512179	5431	6431	0	0	0	0	0	0	0	0	0	0	0	0	0	0	0	0	0	0	0	0	0	0	0	0	0	1	0	0	0	0	1	3	0
210060 Amarante do Maranhão	-46.7506375454972	-5.55766200018214	31292	37932	0	0	0	0	0	0	0	0	0	0	0	0	0	0	0	1	2	0	1	0	0	0	1	0	0	0	1	0	0	0	1	1	0
210070 Anajatuba	-44.6206700277629	-3.25755484212724	22978	25291	0	0	0	0	0	0	0	0	0	0	0	0	0	0	0	0	0	0	0	0	0	0	0	0	0	0	0	1	0	0	1	0	0
210080 Anapurus	-43.1057925096893	-3.66703466234686	10280	13939	0	0	0	0	0	0	0	0	0	0	0	0	0	0	0	0	0	0	0	0	0	0	0	1	0	0	1	0	0	1	1	0	0
210083 Apicum-Açu	-45.0766520734486	-1.53059157775486	11099	14959	0	0	0	0	0	0	0	0	0	0	0	0	0	0	0	0	0	0	0	0	0	0	0	1	0	1	0	0	0	3	3	1	3
210087 Araguanã	-45.6687944761006	-2.94912562327705	9123	13973	0	0	0	0	0	0	0	0	0	0	0	0	0	0	0	0	0	0	0	0	0	0	0	0	3	1	1	0	2	6	2	1	2
210090 Araioses	-41.8991394498654	-2.88925584643306	34906	42505	0	0	0	0	0	0	0	0	0	0	0	0	0	0	0	0	0	1	0	0	0	1	1	0	0	0	1	0	0	1	1	0	1
210095 Arame	-46.0136362778351	-4.886081505	29843	31702	0	0	0	0	0	0	0	0	0	0	0	0	0	0	0	0	0	0	0	1	0	0	1	0	0	0	0	1	0	0	0	1	0
210100 Arari	-44.7788346547106	-3.45917097011381	26366	28488	0	0	0	0	0	0	0	0	0	0	0	0	0	0	0	0	1	0	1	1	1	0	1	0	0	1	0	2	6	4	6	3	3
210110 Axixá	-44.0545858090773	-2.83779683713212	10142	11407	0	0	0	0	0	0	0	0	0	0	0	0	0	0	1	1	0	0	0	0	0	0	0	0	1	0	1	0	1	3	2	1	3
210120 Bacabal	-44.7815559640891	-4.23152462978051	91823	100014	0	0	0	0	0	0	0	0	0	0	0	0	0	2	3	3	3	3	1	9	9	5	13	7	8	10	13	14	26	33	21	31	20
210125 Bacabeira	-44.3154229865671	-2.98582477877569	10516	14925	0	0	0	0	0	0	0	0	0	0	0	0	0	0	0	0	0	0	0	0	0	0	1	1	0	0	2	3	3	2	3	3	2
210130 Bacuri	-45.1373489396265	-1.72404631847323	15531	16604	0	0	0	0	0	0	0	0	0	0	0	0	0	0	0	0	0	0	0	0	0	0	0	0	0	0	1	1	1	3	4	2	2
210135 Bacurituba	-44.7357420061579	-2.71087197652061	4671	5293	0	0	0	0	0	0	0	0	0	0	0	0	0	0	0	0	0	0	0	1	0	0	0	0	0	0	0	0	0	0	0	1	0
210140 Balsas	-46.0389926733405	-7.53116999024552	60163	83528	0	0	0	0	0	0	0	0	0	0	0	0	0	1	0	0	1	0	2	0	0	2	0	5	3	8	8	13	8	8	9	12	9
210150 Barão de Grajaú	-43.0264526994269	-6.75895520558046	15349	17841	0	0	0	0	0	0	0	0	0	0	0	0	0	0	0	0	0	1	0	0	0	0	0	0	0	1	0	0	1	2	3	0	2
210160 Barra do Corda	-45.239011016111	-5.5083395	78147	82830	0	0	0	0	0	0	0	0	0	0	0	0	0	0	0	0	1	1	2	0	2	1	3	4	4	8	21	8	23	9	17	21	12
210170 Barreirinhas	-42.8278025132041	-2.75008594875811	39669	54930	0	0	0	0	0	0	0	0	0	0	0	0	0	0	0	0	0	0	0	0	0	0	1	0	2	2	3	2	4	3	5	7	5
210177 Bela Vista do Maranhão	-43.510061642741	-3.15677222752965	5253	6524	0	0	0	0	0	0	0	0	0	0	0	0	0	0	0	0	0	0	0	0	0	0	0	0	1	0	0	0	0	0	0	0	1
210173 Belágua	-45.2482458781849	-3.73773324990828	9900	12049	0	0	0	0	0	0	0	0	0	0	0	0	0	0	1	0	0	0	0	0	0	0	1	0	1	1	0	0	0	0	1	1	1
210180 Benedito Leite	-44.5598567990095	-7.2187997953852	5288	5469	0	0	0	0	0	0	0	0	0	0	0	0	0	0	0	0	0	0	0	0	0	0	1	2	0	0	0	1	0	0	0	0	0
210190 Bequimão	-44.7857301568673	-2.4620629950811	19700	20344	0	0	0	0	0	0	0	0	0	0	0	0	0	0	0	0	0	0	0	0	0	0	0	1	0	0	1	0	2	0	0	0	2
210193 Bernardo do Mearim	-44.7643231034878	-4.63028749079229	5239	5996	0	0	0	0	0	0	0	0	0	0	0	0	0	0	0	0	0	0	0	0	0	0	0	0	1	0	0	0	0	0	0	0	1
210197 Boa Vista do Gurupi	-46.2987100525274	-1.79329613579879	5128	7949	0	0	0	0	0	0	0	0	0	0	0	0	0	0	0	2	0	0	0	0	0	0	0	1	0	0	0	0	0	0	0	0	2
210200 Bom Jardim	-45.6018893890511	-3.54416097785572	34474	39049	0	0	0	0	0	0	0	0	0	0	0	0	0	0	0	0	1	0	0	0	2	0	0	1	0	0	1	2	2	5	1	4	2
210203 Bom Jesus das Selvas	-46.8532412231489	-4.48996835310692	16545	28459	0	0	0	0	0	0	0	0	0	0	0	0	0	0	0	0	0	0	0	2	0	1	0	1	3	2	2	1	2	4	1	2	6
210207 Bom Lugar	-45.0311078563238	-4.37550960146424	11534	14818	0	0	0	0	0	0	0	0	0	0	0	0	0	0	0	0	0	0	0	0	0	0	0	0	0	0	3	1	1	0	1	0	0
210210 Brejo	-42.7508478268196	-3.679178	27513	33359	0	0	0	0	0	0	0	0	0	0	0	0	0	0	0	0	0	0	1	1	0	0	0	2	0	1	2	0	3	0	3	2	2
210215 Brejo de Areia	-45.5820952717813	-4.33062989749501	10418	5577	0	0	0	0	0	0	0	0	0	0	0	0	0	0	0	0	0	0	0	0	0	0	0	0	1	0	0	1	0	0	0	0	0
210220 Buriti	-42.9251061777803	-3.9455715	24126	27013	0	0	0	0	0	0	0	0	0	0	0	0	1	0	0	0	0	0	0	1	0	0	0	0	1	0	0	0	0	1	0	1	5
210230 Buriti Bravo	-43.8356215415106	-5.83528813214674	21446	22899	0	0	0	0	0	0	0	0	0	0	0	0	0	1	0	0	1	0	0	0	1	0	1	0	0	1	1	2	0	1	0	0	0
210232 Buriticupu	-46.451495319051	-4.32594772630155	51059	65237	0	0	0	0	0	0	0	0	0	0	0	0	0	0	0	0	0	2	2	5	1	0	4	3	5	5	3	11	3	11	8	14	11
210235 Buritirana	-47.0172250932177	-5.58891514171156	13822	14784	0	0	0	0	0	0	0	0	0	0	0	0	0	0	0	0	0	0	0	0	0	0	0	0	0	0	1	0	1	1	3	0	1
210237 Cachoeira Grande	-44.0596850157832	-2.93192103905761	7383	8446	0	0	0	0	0	0	0	0	0	0	0	0	0	0	0	0	0	0	0	0	1	0	0	0	0	0	0	0	0	0	1	0	0
210240 Cajapió	-44.6733771645862	-2.88288220315752	9622	10593	0	0	0	0	0	0	0	0	0	0	0	0	0	0	0	0	0	0	1	0	0	0	0	0	1	1	0	0	0	0	0	0	0
210250 Cajari	-45.0079653349663	-3.32386883091692	13405	18338	0	0	0	0	0	0	0	0	0	0	0	0	0	0	0	0	0	0	0	1	0	0	0	0	0	0	0	0	0	1	0	2	0
210255 Campestre do Maranhão	-47.3676328633342	-6.16471664583519	11521	13369	0	0	0	0	0	0	0	0	0	0	0	0	0	0	0	0	0	0	1	0	4	1	0	0	2	1	1	2	0	0	1	3	1
210260 Cândido Mendes	-45.7372683655917	-1.453889108528	16566	18505	0	0	0	0	0	0	0	0	0	0	0	0	0	0	0	0	0	0	0	0	0	0	0	0	0	0	0	0	0	0	2	0	1
210270 Cantanhede	-44.381816135839	-3.62836431187274	17713	20448	0	0	0	0	0	0	0	0	0	0	0	0	0	0	0	0	0	0	0	0	0	0	0	0	0	0	0	0	0	0	4	4	1
210275 Capinzal do Norte	-44.3304362519955	-4.7212453887722	10543	10698	0	0	0	0	0	0	0	0	0	0	0	0	0	0	0	0	0	0	0	0	0	0	2	0	0	0	3	0	2	1	0	1	0
210280 Carolina	-47.4700918028279	-7.33078300523913	23991	23959	0	0	0	0	0	0	0	0	0	0	2	0	0	0	0	0	0	0	1	0	1	3	0	4	0	1	0	1	0	3	2	5	6
210290 Carutapera	-46.023150834605	-1.200602	18624	22006	0	0	0	0	0	0	0	0	0	0	0	0	0	0	0	0	0	0	0	0	0	0	0	0	0	0	1	0	1	1	1	1	0
210300 Caxias	-43.3585394285192	-4.86167499015957	139756	155129	0	0	0	0	0	0	0	0	0	0	0	6	2	0	3	4	7	4	11	10	17	23	21	28	34	24	23	24	31	38	25	23	17
210310 Cedral	-44.5307895278055	-1.99791592557159	9793	10297	0	0	0	0	0	0	0	0	0	0	0	0	0	0	0	0	0	0	0	0	0	0	0	0	0	0	2	1	1	1	3	2	1
210312 Central do Maranhão	-44.8318437024986	-2.19131390761779	7186	7887	0	0	0	0	0	0	0	0	0	0	0	0	0	0	0	0	0	0	0	0	0	0	0	0	0	0	0	1	0	0	1	0	0
210315 Centro do Guilherme	-46.0399601131872	-2.4569850818082	6152	12565	0	0	0	0	0	0	0	0	0	0	0	0	0	0	0	0	0	0	0	0	0	0	0	0	0	0	0	0	1	0	0	4	4
210317 Centro Novo do Maranhão	-46.1284089549781	-2.14429169855839	14554	17622	0	0	0	0	0	0	0	0	0	0	0	0	0	0	0	0	0	0	0	0	0	0	0	0	0	1	1	0	1	1	4	2	3
210320 Chapadinha	-43.361120781752	-3.74002452	61322	73350	0	0	0	0	0	0	0	0	0	0	0	0	0	1	1	0	2	1	0	1	1	3	1	0	0	3	4	1	3	7	2	1	5
210325 Cidelândia	-47.7842327756716	-5.17742104721159	11816	13681	0	0	0	0	0	0	0	0	0	0	0	0	0	0	0	0	0	0	0	0	1	0	0	4	0	0	2	0	2	2	2	2	1
210330 Codó	-43.8860802350324	-4.45133750014621	111146	118038	0	0	0	0	0	0	0	0	0	0	0	0	1	0	0	0	0	4	7	9	9	11	7	8	18	11	14	19	14	20	20	34	29
210340 Coelho Neto	-43.0140136155495	-4.25473750013981	42214	46750	0	0	0	0	0	0	0	0	0	0	0	0	0	2	3	2	1	0	1	1	6	2	2	6	7	11	12	12	12	19	14	9	12
210350 Colinas	-44.2497802305352	-6.02736552019732	35803	39132	0	0	0	0	0	0	0	0	0	0	0	0	0	0	0	0	0	1	0	0	0	0	0	2	0	3	3	3	4	4	4	8	4
210355 Conceição do Lago-Açu	-44.9030159051796	-3.84111845785575	10774	14436	0	0	0	0	0	0	0	0	0	0	0	0	0	0	0	0	0	0	0	1	0	0	0	0	0	1	1	2	1	1	1	4	0
210360 Coroatá	-44.1255992014644	-4.128976	55676	61725	0	0	0	0	0	0	0	0	0	0	0	0	4	0	0	1	0	1	2	1	1	0	3	4	1	0	2	3	6	10	6	9	4
210370 Cururupu	-44.8677616169761	-1.8255207812193	33747	32652	0	0	0	0	0	0	0	0	0	0	0	1	0	0	0	0	0	0	0	0	0	0	0	1	0	2	2	4	2	3	3	7	2
210375 Davinópolis	-47.4049963875281	-5.53445621610635	12275	12579	0	0	0	0	0	0	0	0	0	0	0	0	0	0	0	0	1	2	2	0	3	0	2	2	2	2	1	1	1	4	4	2	1
210380 Dom Pedro	-44.4400099109689	-5.03844763516531	21956	22681	0	0	0	0	0	0	0	0	0	0	0	0	0	0	0	0	0	1	1	0	0	1	0	1	3	3	0	0	0	2	3	2	2
210390 Duque Bacelar	-42.9441802036073	-4.14781909711357	9413	10649	0	0	0	0	0	0	0	0	0	0	0	0	0	0	0	0	0	0	0	0	0	0	0	0	0	0	0	0	1	0	1	0	0
210400 Esperantinópolis	-44.8860686990188	-4.87030089747643	21224	18452	0	0	0	0	0	0	0	0	0	0	0	0	0	0	0	0	1	1	1	0	0	0	2	2	4	2	4	0	4	1	1	2	5
210405 Estreito	-47.4478829861377	-6.56808498021472	22930	35835	0	0	0	0	0	0	0	0	0	0	0	0	0	0	0	0	1	0	0	0	0	2	4	2	0	0	1	6	1	3	7	4	3
210407 Feira Nova do Maranhão	-46.6873552159638	-6.96313554062729	7543	8126	0	0	0	0	0	0	0	0	0	0	0	0	0	0	0	0	0	0	0	0	0	0	0	0	0	0	0	0	0	0	0	0	0
210408 Fernando Falcão	-44.9107074022131	-6.154978462916	4823	9241	0	0	0	0	0	0	0	0	0	0	0	0	0	0	0	0	0	0	0	0	0	0	0	0	0	0	1	0	0	0	0	0	0
210409 Formosa da Serra Negra	-46.1863570068861	-6.43530410561392	13781	17757	0	0	0	0	0	0	0	0	0	0	0	0	0	0	0	0	0	0	0	0	0	0	0	0	0	0	0	0	0	0	0	0	0
210410 Fortaleza dos Nogueiras	-46.1855575419836	-6.9659260874923	11301	11646	0	0	0	0	0	0	0	0	0	0	0	0	0	0	0	0	0	0	0	0	0	0	0	0	0	2	0	1	0	0	0	0	1
210420 Fortuna	-44.1606284272259	-5.73622413247702	14596	15098	0	0	0	0	0	0	0	0	0	0	0	0	0	0	0	0	0	0	0	0	0	0	1	0	2	0	0	0	1	0	0	0	3
210430 Godofredo Viana	-45.7717548080523	-1.40980018673278	6994	10635	0	0	0	0	0	0	0	0	0	0	0	0	0	0	0	0	0	0	0	0	0	0	0	0	0	0	0	0	0	0	1	0	0
210440 Gonçalves Dias	-44.3059065359375	-5.14395556946104	16790	17482	0	0	0	0	0	0	0	0	0	0	0	0	0	0	0	0	1	1	0	0	0	0	0	0	4	0	0	0	0	1	0	1	0
210450 Governador Archer	-44.2757565261253	-5.02538782392684	9100	10205	0	0	0	0	0	0	0	0	0	0	0	0	0	0	0	0	0	0	0	0	0	0	0	1	1	0	0	0	0	3	1	1	1
210455 Governador Edison Lobão	-47.3689358390373	-5.74741173851254	10891	15895	0	0	0	0	0	0	0	0	0	0	0	0	0	0	0	0	1	0	0	0	0	0	2	0	0	0	1	1	1	1	2	1	3
210460 Governador Eugênio Barros	-44.2469626460204	-5.32249100152954	14629	15991	0	0	0	0	0	0	0	0	0	0	0	0	0	0	0	1	0	0	0	0	0	0	0	0	0	2	2	2	4	1	1	3	1
210462 Governador Luiz Rocha	-44.0708873355169	-5.47286468491781	6513	7337	0	0	0	0	0	0	0	0	0	0	0	0	0	0	0	0	0	0	0	0	0	1	0	0	1	1	0	2	3	0	1	0	0
210465 Governador Newton Bello	-45.6745017970092	-3.42970471990357	11804	11921	0	0	0	0	0	0	0	0	0	0	0	0	0	0	0	0	0	0	0	0	0	0	0	0	0	0	0	0	0	0	0	0	0
210467 Governador Nunes Freire	-45.8814811327942	-2.13496236	25921	25401	0	0	0	0	0	0	0	0	0	0	0	0	0	0	0	0	0	0	0	0	0	0	0	0	0	2	0	1	0	4	5	5	3
210470 Graça Aranha	-44.33579125992	-5.40482121305463	6080	6140	0	0	0	0	0	0	0	0	0	0	0	0	0	0	0	0	0	0	0	0	0	0	0	1	0	0	0	0	0	0	0	0	0
210480 Grajaú	-46.1423956359934	-5.81854843133104	47155	62093	0	0	0	0	0	0	0	0	0	0	0	0	0	0	0	0	1	0	0	1	1	1	2	0	3	1	0	3	4	4	5	4	4
210490 Guimarães	-44.5977464563371	-2.13507715838452	12641	12081	0	0	0	0	0	0	0	0	0	0	0	0	0	0	0	0	0	0	0	1	0	0	0	0	0	0	0	2	0	4	0	2	1
210500 Humberto de Campos	-43.4650921443146	-2.59122397226084	21266	26189	0	0	0	0	0	0	0	0	0	0	0	1	1	0	0	0	0	1	0	0	0	1	1	0	0	0	1	1	2	7	3	8	2
210510 Icatu	-44.06584846864	-2.77482786309925	21489	25145	0	0	0	0	0	0	0	0	0	0	0	0	0	0	0	0	0	0	0	0	1	0	1	1	4	2	2	0	2	1	3	2	2
210515 Igarapé do Meio	-45.1833277021706	-3.63670852186543	9842	12550	0	0	0	0	0	0	0	0	0	0	0	0	0	0	0	0	0	0	0	0	0	0	0	0	0	1	0	1	1	0	0	2	0
210520 Igarapé Grande	-44.8674033458603	-4.66085380623745	9759	11041	0	0	0	0	0	0	0	0	0	0	0	0	0	0	0	1	0	1	2	0	0	0	0	0	2	0	1	0	0	1	1	0	1
210530 Imperatriz	-47.4798108057682	-5.52652402518114	230566	247505	0	0	0	0	0	2	0	0	1	7	9	16	10	18	24	27	40	34	55	30	34	49	46	63	61	51	50	50	44	54	59	73	81
210535 Itaipava do Grajaú	-45.792682503469	-5.1445822617698	13341	14297	0	0	0	0	0	0	0	0	0	0	0	0	0	0	0	0	0	0	0	0	0	0	0	0	0	3	0	0	0	0	0	1	0
210540 Itapecuru Mirim	-44.354263390434	-3.39904548011184	42772	62110	0	0	0	0	0	0	0	0	0	0	0	0	0	0	0	0	0	2	1	5	0	1	3	3	7	8	7	8	4	7	4	7	13
210542 Itinga do Maranhão	-47.5279099637574	-4.45500399844588	23128	24863	0	0	0	0	0	0	0	0	0	0	0	0	0	0	0	0	0	0	1	2	2	1	1	3	2	3	2	3	5	9	4	3	6
210545 Jatobá	-44.2199147698158	-5.81966693677504	5055	8526	0	0	0	0	0	0	0	0	0	0	0	0	0	0	0	0	0	0	0	0	0	0	0	0	0	0	0	0	0	0	1	1	0
210547 Jenipapo dos Vieiras	-45.6333791074203	-5.36942492643339	10119	15440	0	0	0	0	0	0	0	0	0	0	0	0	0	0	0	0	0	0	0	0	0	0	0	0	0	0	0	1	0	1	0	0	0
210550 João Lisboa	-47.4050361497684	-5.45366294155917	24598	20381	0	0	0	0	0	0	0	0	0	0	0	0	0	0	1	0	0	0	0	2	1	1	0	1	1	2	1	0	0	4	2	4	2
210560 Joselândia	-44.6991525645005	-4.97269332894745	14609	15433	0	0	0	0	0	0	0	0	0	0	0	0	0	0	0	0	0	0	0	0	0	2	0	0	0	0	0	1	0	1	1	1	0
210565 Junco do Maranhão	-46.0707260732137	-1.87460959750276	5533	4020	0	0	0	0	0	0	0	0	0	0	0	0	0	0	0	0	0	0	0	0	0	0	0	0	0	2	0	1	1	0	0	0	1
210570 Lago da Pedra	-45.1258913559145	-4.564744515	40405	46083	0	0	0	0	0	0	0	0	0	0	0	1	0	0	0	1	0	0	1	0	0	0	2	2	1	0	2	2	4	0	7	1	3
210580 Lago do Junco	-45.0513443921165	-4.60764321768366	9833	10729	0	0	0	0	0	0	0	0	0	0	0	0	0	0	0	0	0	0	0	0	0	0	0	0	0	1	0	0	0	0	0	0	1
210594 Lago dos Rodrigues	-44.9376352319942	-4.03871129527666	13038	15412	0	0	0	0	0	0	0	0	0	0	0	0	0	0	0	0	0	0	0	1	0	0	0	0	1	0	0	0	3	0	8	1	2
210590 Lago Verde	-43.5275591165627	-6.04527729657082	9446	10934	0	0	0	0	0	0	0	0	0	0	0	0	0	0	0	0	0	0	0	0	0	0	0	0	0	3	0	0	1	1	0	0	0
210592 Lagoa do Mato	-44.9764423255877	-4.61237577693148	8443	7794	0	0	0	0	0	0	0	0	0	0	0	0	0	0	0	0	0	0	0	1	0	0	0	0	0	0	0	0	1	0	0	0	1
210596 Lagoa Grande do Maranhão	-45.3906142793613	-4.99312373713713	8469	10517	0	0	0	0	0	0	0	0	0	0	0	0	0	0	0	0	0	0	0	0	0	0	0	0	0	0	0	0	0	0	0	0	4
210598 Lajeado Novo	-47.0324475171004	-6.19160922666686	5717	6923	0	0	0	0	0	0	0	0	0	0	0	0	0	0	0	0	0	0	0	0	0	0	0	0	0	0	0	0	0	0	0	0	1
210600 Lima Campos	-44.4693403292236	-4.51704598721753	10749	11423	0	0	0	0	0	0	0	0	0	0	0	0	0	0	0	0	0	0	0	0	0	0	1	2	0	2	0	0	0	0	0	1	3
210610 Loreto	-45.1392416375273	-7.09445416538222	10024	11390	0	0	0	0	0	0	0	0	0	0	0	0	0	0	0	0	0	0	0	1	0	0	0	0	1	0	0	0	1	1	0	0	0
210620 Luís Domingues	-45.8953319920784	-1.32546024435309	5724	6510	0	0	0	0	0	0	0	0	0	0	0	0	0	0	0	0	0	0	0	0	0	0	0	0	0	0	0	0	1	0	1	0	2
210630 Magalhães de Almeida	-42.2015066913751	-3.3966676742208	13021	17587	0	0	0	0	0	0	0	0	0	0	0	0	0	0	0	0	0	0	0	0	0	0	1	1	0	0	2	0	0	0	1	1	1
210632 Maracaçumé	-45.9586390371679	-2.05616454951514	14866	19155	0	0	0	0	0	0	0	0	0	0	0	0	0	0	0	0	0	1	0	0	0	0	0	0	0	0	1	0	1	3	3	2	4
210635 Marajá do Sena	-45.4572376525781	-4.62031332412411	7161	8051	0	0	0	0	0	0	0	0	0	0	0	0	0	0	0	0	0	0	0	0	0	0	0	0	0	0	0	0	0	2	0	0	0
210637 Maranhãozinho	-45.8556114548668	-2.235616992076	8445	14065	0	0	0	0	0	0	0	0	0	0	0	0	0	0	0	0	0	0	0	0	0	1	1	0	1	1	0	0	1	5	0	1	1
210640 Mata Roma	-43.1203894235718	-3.61904550989372	11799	15150	0	0	0	0	0	0	0	0	0	0	0	0	0	0	0	0	1	0	0	0	0	0	0	0	0	1	0	0	0	0	1	1	1
210650 Matinha	-45.0364289401062	-3.09840003	19231	21885	0	0	0	0	0	0	0	0	0	0	0	0	0	1	0	0	0	0	0	0	0	0	0	0	0	0	0	0	0	0	0	2	2
210660 Matões	-43.201208282913	-5.52246501943405	26433	31015	0	0	0	0	0	0	0	0	0	0	0	0	0	0	0	1	0	0	1	0	1	0	0	1	0	0	1	1	2	1	0	0	1
210663 Matões do Norte	-44.5502445069402	-3.62751878021672	7435	13794	0	0	0	0	0	0	0	0	0	0	0	0	0	0	0	0	0	0	0	0	0	0	0	0	0	1	0	0	0	0	0	0	1
210667 Milagres do Maranhão	-42.6107528325103	-3.58220664139805	5149	8118	0	0	0	0	0	0	0	0	0	0	0	0	0	0	0	0	0	0	0	0	0	0	0	0	0	0	0	0	0	0	1	0	0
210670 Mirador	-44.3626097938789	-6.37756569538775	19906	20452	0	0	0	0	0	0	0	0	0	0	0	0	0	1	0	0	0	2	1	0	0	0	0	0	2	0	1	0	1	0	1	5	0
210675 Miranda do Norte	-44.5842756917321	-3.56264477442983	16123	24427	0	0	0	0	0	0	0	0	0	0	0	0	0	0	0	0	0	0	0	1	0	1	2	4	2	6	2	6	8	4	10	13	3
210680 Mirinzal	-44.7857559864783	-2.06422419159107	13005	14218	0	0	0	0	0	0	0	0	0	0	0	0	0	0	0	0	0	1	0	0	0	1	0	0	1	0	0	1	1	0	0	3	3
210690 Monção	-45.2475846706441	-3.49393248	26043	31738	0	0	0	0	0	0	0	0	0	0	0	0	0	0	0	0	0	0	0	0	0	0	0	0	1	0	0	1	0	0	0	1	0
210700 Montes Altos	-47.0704395080146	-5.82856250416417	10347	9413	0	0	0	0	0	0	0	0	0	0	0	0	0	0	0	0	0	0	0	0	0	0	0	1	1	0	3	0	1	1	2	1	2
210710 Morros	-44.0445445431756	-2.86147895308791	14594	17783	0	0	0	0	0	0	0	0	0	0	0	0	0	0	0	0	0	1	0	0	4	5	2	1	1	0	2	0	2	0	0	2	0
210720 Nina Rodrigues	-43.9044847603497	-3.46246428944702	8289	12464	0	0	0	0	0	0	0	0	0	0	0	0	0	0	0	0	0	0	0	0	0	0	0	0	0	0	0	0	1	1	0	1	0
210725 Nova Colinas	-46.2593252229153	-7.12056600356251	3904	4885	0	0	0	0	0	0	0	0	0	0	0	0	0	0	0	0	0	0	0	0	0	0	0	0	0	0	0	0	0	0	0	0	0
210730 Nova Iorque	-44.0486267271013	-6.73320330579158	4543	4590	0	0	0	0	0	0	0	0	0	0	0	0	0	0	0	0	0	0	0	1	0	0	0	0	0	0	0	0	0	0	0	0	1
210735 Nova Olinda do Maranhão	-45.7045360408348	-2.79988654406012	15660	19134	0	0	0	0	0	0	0	0	0	0	0	0	0	0	0	0	0	0	0	0	0	0	0	0	0	1	0	0	0	3	3	0	1
210740 Olho d'Água das Cunhãs	-45.1195796205	-4.13727592980541	14377	18601	0	0	0	0	0	0	0	0	0	0	0	0	0	0	0	0	0	0	0	0	0	0	0	0	0	0	0	1	1	1	1	2	2
210745 Olinda Nova do Maranhão	-45.0032353744727	-2.99747761540954	10128	13181	0	0	0	0	0	0	0	0	0	0	0	0	0	0	0	0	0	0	0	0	0	0	0	0	0	0	0	0	0	1	1	1	1
210750 Paço do Lumiar	-44.0986923548404	-2.528063	76188	105121	0	0	0	0	0	0	0	0	0	0	0	0	1	1	2	1	2	2	6	4	6	4	2	10	10	8	15	17	20	19	19	20	22
210760 Palmeirândia	-44.9044638923101	-2.64777427826389	17264	18764	0	0	0	0	0	0	0	0	0	0	0	0	0	0	0	0	0	0	0	0	0	0	0	1	0	0	0	2	1	1	0	0	1
210770 Paraibano	-43.9857620488226	-6.43182541413892	17854	20103	0	0	0	0	0	0	0	0	0	0	0	0	0	0	0	0	0	0	0	0	0	0	1	1	1	1	2	0	1	3	1	2	0
210780 Parnarama	-43.0904013534701	-5.6844671764059	32469	34586	0	0	0	0	0	0	0	0	0	0	0	0	0	0	0	1	2	3	3	1	1	0	0	2	0	0	3	0	1	1	1	0	0
210790 Passagem Franca	-43.781745225862	-6.17399442555871	14817	17562	0	0	0	0	0	0	0	0	0	0	0	0	0	0	0	0	0	0	0	0	0	0	0	1	2	2	1	2	1	2	0	0	2
210800 Pastos Bons	-44.0886025133719	-6.60402773206398	15460	18067	0	0	0	0	0	0	0	0	0	0	0	0	0	0	0	0	0	0	0	0	0	0	0	0	0	1	0	0	0	0	1	0	1
210805 Paulino Neves	-42.5454239809373	-2.71820598982708	11526	14519	0	0	0	0	0	0	0	0	0	0	0	0	1	0	0	0	0	0	0	0	0	0	0	0	1	0	3	2	2	7	2	1	0
210810 Paulo Ramos	-45.2399800047299	-4.44795676593636	19290	20079	0	0	0	0	0	0	0	0	0	0	0	0	0	0	0	0	0	0	1	0	0	0	0	0	0	0	0	0	0	0	0	1	1
210820 Pedreiras	-44.6037348763271	-4.56935068809905	39828	39448	0	0	0	0	0	0	0	0	0	0	1	0	0	2	4	2	1	1	7	3	6	5	7	7	14	11	11	5	8	12	9	9	11
210825 Pedro do Rosário	-45.3464537341415	-2.96811467267822	17954	22732	0	0	0	0	0	0	0	0	0	0	0	0	0	0	0	0	0	0	0	0	0	0	0	0	0	0	2	0	1	2	3	1	2
210830 Penalva	-45.1764616887688	-3.29323331776922	30299	34267	0	0	0	0	0	0	0	0	0	0	0	0	0	0	0	0	0	0	0	0	1	0	0	0	0	1	4	0	0	1	0	0	3
210840 Peri Mirim	-44.8502907000589	-2.57305464850608	13071	13803	0	0	0	0	0	0	0	0	0	0	0	0	0	0	0	0	0	0	0	0	1	0	0	0	0	0	1	0	0	0	0	0	0
210845 Peritoró	-44.3258535239149	-4.37022511765711	17336	21201	0	0	0	0	0	0	0	0	0	0	0	0	0	1	0	0	0	1	0	0	0	1	0	0	2	0	2	0	1	5	7	1	0
210850 Pindaré-Mirim	-45.3468679178433	-3.60550057491389	27517	31152	0	0	0	0	0	0	0	0	0	0	0	0	0	0	0	0	0	0	0	0	0	0	0	1	1	0	3	3	2	2	3	9	2
210860 Pinheiro	-45.0839266012937	-2.5227405	68030	78162	0	0	0	0	0	0	0	0	0	0	1	0	0	0	0	0	1	0	1	0	2	0	1	2	3	10	1	6	3	10	17	17	13
210870 Pio XII	-45.169960388665	-3.88758753012782	28413	22016	0	0	0	0	0	0	0	0	0	0	0	0	0	0	0	2	0	0	0	0	0	1	1	0	0	2	1	0	2	5	6	5	0
210880 Pirapemas	-44.2282808838415	-3.72532906611683	15124	17381	0	0	0	0	0	0	0	0	0	0	0	0	0	0	0	0	0	0	0	0	0	0	1	2	0	0	3	1	2	0	2	3	0
210890 Poção de Pedras	-44.9515514003151	-4.75002521124495	22378	19708	0	0	0	0	0	0	0	0	0	0	0	0	0	1	0	0	0	0	0	0	1	0	0	0	0	1	1	2	2	4	1	4	3
210900 Porto Franco	-47.3821649019193	-6.35418186391414	16840	21530	0	0	0	0	0	0	0	0	0	0	0	0	2	0	1	0	0	0	1	2	0	1	1	2	1	2	2	1	3	1	3	3	3
210905 Porto Rico do Maranhão	-44.5837478895568	-1.85722321484413	6380	6030	0	0	0	0	0	0	0	0	0	0	0	0	0	0	0	0	0	0	0	0	0	0	0	0	0	0	0	0	3	0	1	0	0
210910 Presidente Dutra	-44.4929188624246	-5.28237425775883	39541	44731	0	0	0	0	0	0	0	0	0	0	0	0	0	0	0	1	1	0	2	0	1	0	1	1	6	2	2	2	2	1	4	7	6
210920 Presidente Juscelino	-44.0767794214185	-2.92822924614923	10693	11541	0	0	0	0	0	0	0	0	0	0	0	0	0	0	0	0	0	0	0	0	0	0	1	0	0	0	0	2	3	1	0	0	0
210923 Presidente Médici	-45.8207086475539	-2.38366404653914	5116	6374	0	0	0	0	0	0	0	0	0	0	0	0	0	0	0	0	0	0	0	0	0	0	0	0	0	0	0	0	0	0	0	0	0
210927 Presidente Sarney	-45.3713022606449	-2.59553055990599	13718	17165	0	0	0	0	0	0	0	0	0	0	0	0	0	0	0	0	0	0	0	0	0	0	0	0	0	0	0	0	1	0	1	1	0
210930 Presidente Vargas	-44.0334018673342	-3.40201152220656	10483	10717	0	0	0	0	0	0	0	0	0	0	0	0	0	0	0	0	0	0	1	0	0	0	0	0	0	0	0	0	0	0	0	0	3
210940 Primeira Cruz	-43.4424433046987	-2.51058317196358	11019	13954	0	0	0	0	0	0	0	0	0	0	0	0	0	0	0	0	0	0	0	0	0	0	1	0	0	1	1	1	1	0	2	1	1
210945 Raposa	-44.1025161642031	-2.41507490262868	17088	26327	0	0	0	0	0	0	0	0	0	0	0	0	0	0	0	0	0	1	1	0	3	0	3	2	8	2	4	6	5	12	10	11	10
210950 Riachão	-46.6233501429074	-7.36456500024021	20983	20209	0	0	0	0	0	0	0	0	0	0	0	0	0	0	0	0	0	1	1	0	0	0	0	2	1	0	1	1	3	0	1	2	1
210955 Ribamar Fiquene	-47.3834777870799	-5.93382285881857	6488	7318	0	0	0	0	0	0	0	0	0	0	0	0	0	0	0	0	0	0	0	0	0	0	1	0	0	0	0	1	1	0	3	0	0
210960 Rosário	-44.2475185952615	-2.941543035	33665	39576	0	0	0	0	0	0	0	0	0	0	1	0	0	0	0	0	1	0	1	3	2	1	2	0	4	1	7	5	4	4	4	3	11
210970 Sambaíba	-45.3442031980139	-7.13835089749796	5261	5487	0	0	0	0	0	0	0	0	0	0	0	0	0	0	0	0	0	0	0	0	0	0	0	0	0	0	0	0	0	0	0	0	0
210975 Santa Filomena do Maranhão	-44.5637140401312	-5.4997668067221	4667	7061	0	0	0	0	0	0	0	0	0	0	0	0	0	0	0	0	0	0	0	0	0	0	0	0	0	0	0	0	0	0	0	0	0
210980 Santa Helena	-45.3051611932379	-2.23453250892676	30860	39110	0	0	0	0	0	0	0	0	0	0	0	0	0	0	0	0	1	0	0	3	0	0	0	0	2	0	0	1	4	1	0	4	12
210990 Santa Inês	-45.3782724523024	-3.65857452	68321	77282	0	0	0	0	0	0	0	0	0	0	0	0	0	1	3	1	4	2	1	2	3	4	2	3	7	7	11	12	11	14	9	12	9
211000 Santa Luzia	-45.6650117249372	-3.968391465	69271	74043	0	0	0	0	0	0	0	0	0	0	1	1	0	0	0	0	0	1	2	1	1	0	0	3	1	3	5	10	17	9	15	10	9
211003 Santa Luzia do Paruá	-45.7764615615901	-2.54616147481491	20058	22644	0	0	0	0	0	0	0	0	0	0	0	0	0	0	0	0	0	0	0	1	1	1	0	0	0	0	1	2	0	1	0	1	4
211010 Santa Quitéria do Maranhão	-42.5628730097352	-3.49848499511509	28150	29191	0	0	0	0	0	0	0	0	0	0	0	0	0	0	0	0	0	0	0	0	0	0	0	0	4	1	0	1	3	1	4	1	3
211020 Santa Rita	-44.3199480818757	-3.13411676567102	24922	32366	0	0	0	0	0	0	0	0	0	0	0	0	0	0	0	0	0	0	1	1	0	0	0	1	2	1	3	1	3	1	0	2	8
211023 Santana do Maranhão	-42.4007677571893	-3.11306834278169	10944	11661	0	0	0	0	0	0	0	0	0	0	0	0	0	0	0	0	0	0	0	0	0	0	0	0	0	1	0	0	0	0	1	1	0
211027 Santo Amaro do Maranhão	-43.2552849422448	-2.5027211989687	9612	13820	0	0	0	0	0	0	0	0	0	0	0	0	0	0	0	0	0	0	0	0	0	0	0	0	0	0	0	0	1	0	0	0	0
211030 Santo Antônio dos Lopes	-44.3614474338019	-4.87381957559703	14253	14288	0	0	0	0	0	0	0	0	0	0	0	0	0	0	0	0	0	0	0	0	0	0	0	0	0	1	0	0	2	0	0	0	0
211040 São Benedito do Rio Preto	-43.5299918701629	-3.33276600373026	16442	17799	0	0	0	0	0	0	0	0	0	0	0	0	0	0	0	0	0	0	0	0	0	0	2	0	0	0	0	2	2	0	0	1	0
211050 São Bento	-44.8283451799242	-2.6970075	31819	40736	0	0	0	0	0	0	0	0	0	0	0	1	0	0	0	1	0	0	2	1	0	2	0	2	1	2	4	2	1	0	3	2	9
211060 São Bernardo	-42.4230096609141	-3.36543651011074	22720	26476	0	0	0	0	0	0	0	0	0	0	0	0	0	0	0	0	4	1	0	0	1	0	0	1	2	0	0	3	5	3	2	6	3
211065 São Domingos do Azeitão	-44.6504239102536	-6.80442500975138	6289	6983	0	0	0	0	0	0	0	0	0	0	0	0	0	0	0	0	0	0	0	0	0	0	0	0	0	0	0	0	0	0	0	0	0
211070 São Domingos do Maranhão	-44.3928792568666	-5.5656420001824	33049	33607	0	0	0	0	0	0	0	0	0	0	0	0	0	1	0	0	0	0	1	1	0	0	1	0	1	0	0	0	2	3	5	4	4
211080 São Félix de Balsas	-44.8114476614751	-7.08468515424976	5144	4702	0	0	0	0	0	0	0	0	0	0	0	0	0	0	0	0	0	0	0	0	0	0	0	0	0	0	0	0	0	0	0	2	0
211085 São Francisco do Brejão	-47.3911373985947	-5.13020078716627	7062	10261	0	0	0	0	0	0	0	0	0	0	0	0	0	0	0	0	0	0	0	1	0	0	0	0	0	0	0	0	2	0	2	2	0
211090 São Francisco do Maranhão	-42.8653217275577	-6.2527979166509	12854	12146	0	0	0	0	0	0	0	0	0	0	1	0	0	0	0	0	0	0	0	0	0	0	0	0	0	0	0	2	0	0	0	0	1
211100 São João Batista	-44.8117618530648	-2.95333291245805	18917	19920	0	0	0	0	0	0	0	0	0	0	0	0	2	0	0	1	0	0	0	0	1	0	1	0	0	0	0	0	1	0	1	1	2
211102 São João do Carú	-46.2549254827263	-3.56080340686086	13495	12309	0	0	0	0	0	0	0	0	0	0	0	0	0	0	0	0	0	0	0	0	0	0	0	0	1	0	0	0	0	1	1	1	0
211105 São João do Paraíso	-47.0506104204952	-6.46622228636398	10365	10814	0	0	0	0	0	0	0	0	0	0	0	0	0	0	0	0	0	0	0	0	0	0	0	0	0	1	0	0	0	0	1	0	0
211107 São João do Soter	-43.8181817951061	-5.11573926436997	14834	17238	0	0	0	0	0	0	0	0	0	0	0	0	0	0	0	0	0	0	0	0	0	0	0	0	0	0	1	2	0	0	0	1	1
211110 São João dos Patos	-43.7029101657958	-6.4982081521098	23182	24928	0	0	0	0	0	0	0	0	0	0	0	0	1	1	0	0	1	0	2	2	0	1	1	0	0	1	2	4	3	3	0	4	1
211120 São José de Ribamar	-44.0575481150532	-2.55585852	107384	163045	0	0	0	0	0	0	0	0	0	0	0	0	0	3	1	4	0	3	2	6	6	13	8	9	20	16	22	26	41	34	38	41	38
211125 São José dos Basílios	-44.5824465175581	-5.04868724515117	7432	7496	0	0	0	0	0	0	0	0	0	0	0	0	0	0	0	0	0	0	0	0	0	0	0	0	0	1	0	0	0	1	0	1	1
211130 São Luís	-44.2979185642444	-2.53188598508339	870028	1014837	0	0	0	0	0	3	2	8	10	21	23	35	51	62	69	73	80	84	116	107	143	152	158	192	287	286	284	324	322	393	397	414	442
211140 São Luís Gonzaga do Maranhão	-44.6627084964498	-4.37391849056593	22772	20153	0	0	0	0	0	0	0	0	0	0	0	0	0	0	0	0	0	0	0	1	1	0	1	1	2	0	0	5	4	1	4	0	4
211150 São Mateus do Maranhão	-44.4685628110946	-4.03455051013261	34859	39093	0	0	0	0	0	0	0	0	0	0	0	0	0	0	0	0	1	1	2	2	3	2	2	6	3	3	4	11	9	12	7	6	15
211153 São Pedro da Água Branca	-48.4236235936456	-5.08891099740741	10927	12028	0	0	0	0	0	0	0	0	0	0	0	0	0	0	0	0	0	0	0	0	0	0	0	1	0	2	1	2	0	3	0	2	0
211157 São Pedro dos Crentes	-46.5325803473698	-6.82855564083834	4024	4425	0	0	0	0	0	0	0	0	0	0	0	0	0	0	0	0	0	0	0	0	0	0	0	0	0	0	0	0	0	0	0	0	1
211160 São Raimundo das Mangabeiras	-45.4848314302202	-7.02696265716848	14870	17474	0	0	0	0	0	0	0	0	0	0	0	0	0	0	0	0	0	0	0	0	0	0	1	1	1	0	0	2	5	0	3	0	1
211163 São Raimundo do Doca Bezerra	-45.0841627902783	-5.10318184489716	6671	6090	0	0	0	0	0	0	0	0	0	0	0	0	0	0	0	0	0	0	0	0	0	0	0	0	0	0	0	0	0	0	1	0	0
211167 São Roberto	-44.9919011592934	-5.01736688238089	4400	5957	0	0	0	0	0	0	0	0	0	0	0	0	0	0	0	0	0	0	0	0	2	0	0	0	0	0	1	0	0	0	0	0	0
211170 São Vicente Ferrer	-44.8869045766146	-2.89073106437795	18406	20863	0	0	0	0	0	0	0	0	0	0	0	0	0	0	0	0	1	0	0	0	0	0	0	0	0	0	0	0	0	0	0	0	2
211172 Satubinha	-45.2336295762481	-4.03573549481028	10815	11990	0	0	0	0	0	0	0	0	0	0	0	0	0	0	0	0	0	1	0	0	0	0	0	0	0	0	0	0	0	0	0	0	0
211174 Senador Alexandre Costa	-44.056301506417	-5.26107654438389	8571	10256	0	0	0	0	0	0	0	0	0	0	0	0	0	0	0	0	0	0	0	1	0	0	0	0	1	0	1	1	3	2	1	1	0
211176 Senador La Rocque	-47.2891914239822	-5.44183249517839	16242	17998	0	0	0	0	0	0	0	0	0	0	0	0	0	0	0	0	0	0	0	0	0	1	0	2	2	0	0	2	0	0	0	0	1
211178 Serrano do Maranhão	-45.1146408497435	-1.85264554172752	9120	10940	0	0	0	0	0	0	0	0	0	0	0	0	0	0	0	0	0	0	0	1	0	0	0	0	0	0	0	1	0	1	1	0	0
211180 Sítio Novo	-46.6949833406808	-5.87062989131234	15114	17002	0	0	0	0	0	0	0	0	0	0	0	0	0	0	0	0	0	0	0	0	0	1	0	0	2	0	0	0	0	1	2	0	0
211190 Sucupira do Norte	-44.1886027051903	-6.47828444762036	10378	10444	0	0	0	0	0	0	0	0	0	0	2	0	0	1	0	0	0	0	0	2	0	0	0	0	0	0	0	1	0	0	2	0	1
211195 Sucupira do Riachão	-43.5458533208452	-6.42010840512647	4287	4613	0	0	0	0	0	0	0	0	0	0	0	0	0	0	0	0	0	0	0	0	0	0	0	0	0	0	0	0	1	0	1	0	0
211200 Tasso Fragoso	-45.7441235175102	-8.47983101786688	6393	7796	0	0	0	0	0	0	0	0	0	0	0	0	0	0	0	0	0	0	0	1	0	0	0	1	0	0	0	0	0	0	1	0	0
211210 Timbiras	-43.9384339738391	-4.253840505	26401	27997	0	0	0	0	0	0	0	0	0	0	0	0	0	0	0	0	0	0	0	0	0	0	0	0	3	1	2	0	0	1	2	2	2
211220 Timon	-42.8337278988597	-5.10068111012935	129692	155460	0	0	0	0	0	0	0	0	0	0	10	4	3	3	3	4	12	17	12	15	19	14	13	25	20	18	23	21	26	27	22	32	29
211223 Trizidela do Vale	-44.6106851966461	-4.57012685660997	16402	18953	0	0	0	0	0	0	0	0	0	0	0	0	0	0	0	0	0	0	1	1	2	0	3	0	3	7	3	1	0	7	1	1	4
211227 Tufilândia	-45.6339164756818	-3.6764041183838	5527	5596	0	0	0	0	0	0	0	0	0	0	0	0	0	0	0	0	0	0	0	0	0	0	0	0	0	1	1	0	0	1	0	1	0
211230 Tuntum	-44.6490121516647	-5.24965554	35411	39183	0	0	0	0	0	0	0	0	0	0	0	0	0	0	0	0	0	0	1	1	1	0	0	0	0	3	2	0	0	1	1	2	0
211240 Turiaçu	-45.3691524172241	-1.66902204768173	31289	33933	0	0	0	0	0	0	0	0	0	0	0	0	0	0	0	0	1	0	0	0	0	0	0	3	3	2	3	0	3	0	1	5	4
211245 Turilândia	-45.30676531197	-2.22883352495052	17231	22846	0	0	0	0	0	0	0	0	0	0	0	0	0	0	0	0	0	0	1	0	0	0	0	1	0	0	1	1	1	2	2	1	1
211250 Tutóia	-42.2768472076943	-2.76355019688869	37728	52788	0	0	0	0	0	0	0	0	0	0	0	0	0	0	0	0	0	1	0	0	0	0	0	1	0	1	1	1	1	0	2	6	3
211260 Urbano Santos	-43.4042484723562	-3.20840949958587	17603	24573	0	0	0	0	0	0	0	0	0	0	0	0	0	0	0	0	0	0	0	0	0	0	1	0	1	0	0	2	1	0	3	0	2
211270 Vargem Grande	-43.9166644901652	-3.54189600011652	34707	49412	0	0	0	0	0	0	0	0	0	0	0	0	0	0	1	1	0	0	0	0	0	0	0	0	0	3	1	1	1	0	0	3	4
211280 Viana	-45.0013066952616	-3.21456251306625	44190	49496	0	0	0	0	0	0	0	0	0	0	0	1	0	0	0	0	0	0	0	0	1	0	0	1	2	0	3	3	5	8	4	11	3
211285 Vila Nova dos Martírios	-48.138926482601	-5.18351151920427	6705	11258	0	0	0	0	0	0	0	0	0	0	0	0	0	0	0	0	0	0	0	0	0	0	0	0	0	0	0	0	0	0	0	0	4
211290 Vitória do Mearim	-44.8695722405589	-3.48204736454661	29953	31217	0	0	0	0	0	0	0	0	0	0	1	0	0	0	0	2	1	1	2	4	3	2	2	1	4	0	5	1	3	3	6	3	2
211300 Vitorino Freire	-45.244185143155	-4.29118650014099	27462	31658	0	0	0	0	0	0	0	0	0	0	0	0	0	1	0	0	0	1	0	1	0	2	0	1	0	0	1	2	4	10	8	6	2
211400 Zé Doca	-45.657697860605	-3.2754805	46134	50173	0	0	0	0	0	0	0	0	0	0	0	0	0	0	0	0	0	0	0	1	1	0	0	1	2	3	0	2	5	6	2	11	6
220005 Acauã	-41.0836378172387	-8.22078666287762	5147	6749	0	0	0	0	0	0	0	0	0	0	0	0	0	0	0	0	0	0	0	0	0	0	0	0	0	0	0	0	0	0	0	0	0
220010 Agricolândia	-42.6591831974356	-5.79550193543481	5340	5098	0	0	0	0	0	0	0	0	0	0	0	0	0	0	0	1	0	0	0	0	0	0	0	0	0	1	0	1	0	0	0	0	0
220020 Água Branca	-42.6351308599585	-5.89326633794508	14517	16451	0	0	0	0	0	0	0	0	0	0	0	0	0	0	0	0	0	1	0	0	0	1	0	0	0	1	1	1	1	1	1	2	2
220025 Alagoinha do Piauí	-40.9346348169192	-7.00817528014998	6868	7341	0	0	0	0	0	0	0	0	0	0	0	0	0	0	0	0	0	0	0	0	0	1	0	1	0	0	0	0	0	0	0	1	2
220027 Alegrete do Piauí	-40.8578629896146	-7.2453494663005	4713	5153	0	0	0	0	0	0	0	0	0	0	0	0	1	1	0	0	0	0	0	0	0	0	0	0	0	0	0	0	0	0	1	0	1
220030 Alto Longá	-42.210321962161	-5.25099301135127	12000	13646	0	0	0	0	0	0	0	0	0	0	0	0	0	1	1	0	0	0	2	1	0	0	0	0	0	3	0	3	0	0	0	0	2
220040 Altos	-42.4609480355568	-5.03654643434055	39122	38822	0	0	0	0	0	0	0	0	0	0	0	0	0	1	1	0	2	1	0	1	2	1	2	3	7	4	5	10	7	8	6	10	13
220045 Alvorada do Gurguéia	-43.8630715789216	-8.44395907228392	4211	5050	0	0	0	0	0	0	0	0	0	0	0	0	0	0	0	0	0	0	0	0	1	0	0	0	0	0	0	0	0	0	0	1	0
220050 Amarante	-42.8536928230327	-6.24661077217367	16884	17135	0	0	0	0	0	0	0	0	0	0	0	0	0	0	0	0	0	2	1	0	2	1	1	0	2	2	1	1	0	2	0	1	1
220060 Angical do Piauí	-42.7438657484282	-6.08724169212959	6788	6672	0	0	0	0	0	0	0	0	0	0	0	0	0	0	0	0	1	0	0	0	0	0	0	2	0	0	0	0	1	0	0	3	1
220070 Anísio de Abreu	-43.0348533320546	-9.17491853090693	7166	9098	0	0	0	0	0	0	0	0	0	0	0	0	0	0	0	0	0	0	0	2	0	0	1	0	0	0	0	0	0	0	0	0	0
220080 Antônio Almeida	-44.1965353200183	-7.21935583400696	2851	3039	0	0	0	0	0	0	0	0	0	0	0	0	0	0	0	0	0	0	0	0	0	0	0	0	0	0	0	0	0	0	0	0	0
220090 Aroazes	-41.797453338794	-6.11285025626382	6025	5779	0	0	0	0	0	0	0	0	0	0	0	0	0	0	0	0	0	0	0	0	0	0	0	0	1	1	0	0	0	0	0	0	0
220095 Aroeiras do Itaim	-41.5632044182612	-7.27874546497215	0	2440	0	0	0	0	0	0	0	0	0	0	0	0	0	0	0	0	0	0	0	0	0	0	0	0	0	0	0	0	0	0	0	0	0
220100 Arraial	-42.5365666246569	-6.65082702747813	4909	4688	0	0	0	0	0	0	0	0	0	0	0	0	0	0	1	1	0	0	0	0	0	1	1	1	1	1	1	2	0	1	0	0	1
220105 Assunção do Piauí	-41.0508299964828	-5.8649144945276	6933	7503	0	0	0	0	0	0	0	0	0	0	0	0	0	0	0	0	0	0	0	0	0	0	0	0	0	1	0	0	0	0	0	0	0
220110 Avelino Lopes	-43.9415101417959	-10.1347450128483	9625	11067	0	0	0	0	0	0	0	0	0	0	0	0	0	0	0	0	0	0	0	0	0	0	0	1	1	0	0	0	0	0	0	0	0
220115 Baixa Grande do Ribeiro	-45.212815292567	-7.85335195918549	7779	10516	0	0	0	0	0	0	0	0	0	0	0	0	0	0	0	0	0	0	0	0	0	0	0	0	0	0	0	0	0	0	0	0	0
220117 Barra D'Alcântara	-42.1050020825819	-6.5188730722939	4107	3852	0	0	0	0	0	0	0	0	0	0	0	0	0	0	0	0	0	0	0	0	0	1	0	0	1	0	0	0	2	0	1	0	0
220120 Barras	-42.2953398573464	-4.24309335434368	40891	44850	0	0	0	0	0	0	0	0	0	0	0	0	0	0	1	0	1	0	0	0	0	1	1	1	5	2	1	0	0	1	3	1	4
220130 Barreiras do Piauí	-45.4777877054503	-9.92124682674306	3098	3234	0	0	0	0	0	0	0	0	0	0	0	0	0	0	0	0	0	0	0	0	0	0	0	0	0	0	0	0	0	0	0	0	0
220140 Barro Duro	-42.5133778221163	-5.81235970781592	6787	6607	0	0	0	0	0	0	0	0	0	0	0	0	0	0	0	0	0	0	0	0	1	0	1	0	0	1	0	2	0	2	3	0	2
220150 Batalha	-42.075218732031	-4.0204123357539	24127	25774	0	0	0	0	0	0	0	0	0	0	0	1	0	0	0	0	0	0	0	1	1	0	2	0	0	1	1	0	0	2	6	1	2
220155 Bela Vista do Piauí	-41.8713796439709	-7.97218531957187	2963	3778	0	0	0	0	0	0	0	0	0	0	0	0	0	0	0	0	0	0	0	0	0	0	0	0	0	0	0	0	0	0	0	0	0
220157 Belém do Piauí	-40.9703021906942	-7.37013961551867	2429	3284	0	0	0	0	0	0	0	0	0	0	0	0	0	0	0	0	0	0	0	0	0	0	0	0	0	0	0	0	0	0	0	0	0
220160 Beneditinos	-42.3706167024747	-5.44760286024037	9712	9911	0	0	0	0	0	0	0	0	0	0	0	0	0	0	0	0	0	0	1	0	0	0	1	1	0	0	0	0	1	1	0	0	2
220170 Bertolínia	-43.9543877391026	-7.62862476310433	5117	5319	0	0	0	0	0	0	0	0	0	0	0	0	0	0	0	0	0	0	0	0	0	0	0	4	0	0	1	1	0	0	0	0	0
220173 Betânia do Piauí	-40.7966219288235	-8.14566557729576	8640	6015	0	0	0	0	0	0	0	0	0	0	0	0	0	0	0	0	0	0	0	0	0	0	0	0	0	0	0	0	0	0	0	0	0
220177 Boa Hora	-42.1252957358755	-4.40900960580236	5170	6296	0	0	0	0	0	0	0	0	0	0	0	0	0	0	0	0	0	0	0	0	0	0	0	1	1	0	0	0	1	0	0	0	0
220180 Bocaina	-41.3223406826513	-6.95484233259558	4208	4369	0	0	0	0	0	0	0	0	0	0	0	0	0	1	0	0	0	0	0	1	0	0	0	0	0	0	1	0	0	0	0	0	0
220190 Bom Jesus	-44.3605250848238	-9.07094898367372	15924	22629	0	0	0	0	0	0	0	0	0	0	0	0	0	0	0	0	0	2	0	0	0	0	0	0	0	2	1	2	1	0	0	4	2
220191 Bom Princípio do Piauí	-41.6452095701255	-3.18985868760539	4625	5304	0	0	0	0	0	0	0	0	0	0	0	0	0	0	0	0	0	0	0	0	0	0	0	0	0	0	0	0	0	0	0	1	0
220192 Bonfim do Piauí	-42.8796630650943	-9.16656053927466	4881	5393	0	0	0	0	0	0	0	0	0	0	0	0	0	0	0	0	0	0	0	0	0	0	0	0	0	0	0	1	2	1	0	0	0
220194 Boqueirão do Piauí	-42.1036271347473	-4.48581963164373	5567	6193	0	0	0	0	0	0	0	0	0	0	0	0	0	0	0	0	0	0	0	0	0	0	1	1	0	0	0	0	0	0	0	0	0
220196 Brasileira	-41.7892596435709	-4.13782910774516	7366	7966	0	0	0	0	0	0	0	0	0	0	0	0	0	2	0	0	0	0	0	0	0	1	0	0	0	1	0	2	0	0	0	0	0
220198 Brejo do Piauí	-42.8303018098246	-8.20706476637205	3986	3850	0	0	0	0	0	0	0	0	0	0	0	0	0	0	0	0	0	0	0	0	0	0	0	0	0	0	0	0	0	0	0	0	0
220200 Buriti dos Lopes	-41.8699088471231	-3.17272133505459	18598	19074	0	0	0	0	0	0	0	0	0	0	0	0	0	0	0	1	0	0	0	0	0	0	0	1	0	1	0	2	0	0	0	1	0
220202 Buriti dos Montes	-41.1018513936703	-5.31206678256848	7284	7974	0	0	0	0	0	0	0	0	0	0	0	0	0	0	0	0	0	0	0	0	0	0	0	0	2	0	0	0	0	0	0	0	0
220205 Cabeceiras do Piauí	-42.3083160653123	-4.4713312938014	8498	9928	0	0	0	0	0	0	0	0	0	0	0	0	0	0	0	0	0	0	0	0	0	0	0	1	0	0	1	0	1	0	0	1	1
220207 Cajazeiras do Piauí	-42.3967272946014	-6.79418411754213	2667	3343	0	0	0	0	0	0	0	0	0	0	0	0	0	0	0	0	0	0	0	0	0	0	0	0	1	0	0	0	0	0	0	0	1
220208 Cajueiro da Praia	-41.3471503621608	-2.9292271717718	6122	7163	0	0	0	0	0	0	0	0	0	0	0	0	0	0	0	0	0	0	0	0	0	0	1	1	4	0	0	0	0	0	0	0	0
220209 Caldeirão Grande do Piauí	-40.6374189126801	-7.33155965178439	5481	5671	0	0	0	0	0	0	0	0	0	0	0	0	0	0	0	0	0	0	0	1	0	0	0	0	0	0	0	0	0	0	1	0	0
220210 Campinas do Piauí	-41.8807452929818	-7.65477812796145	5141	5408	0	0	0	0	0	0	0	0	0	0	0	0	0	0	0	0	0	0	0	0	0	1	0	0	0	1	0	0	0	0	0	0	0
220211 Campo Alegre do Fidalgo	-41.832013324158	-8.37448038066491	4451	4693	0	0	0	0	0	0	0	0	0	0	0	0	0	0	0	0	0	0	0	0	0	0	0	0	0	0	0	0	0	0	0	2	0
220213 Campo Grande do Piauí	-41.031200960402	-7.13599312024874	4882	5592	0	0	0	0	0	0	0	0	0	0	0	0	0	0	0	0	0	0	0	0	1	0	0	0	0	0	0	1	0	0	0	1	0
220217 Campo Largo do Piauí	-42.6260410416609	-3.8078689391976	5743	6803	0	0	0	0	0	0	0	0	0	0	0	0	0	0	0	0	0	0	0	0	0	0	0	0	1	0	0	0	0	0	0	0	0
220220 Campo Maior	-42.16674460469	-4.8291139265717	43126	45177	0	0	0	0	0	0	0	0	0	0	0	0	0	0	1	3	2	2	5	5	3	3	2	3	10	5	3	12	11	9	5	6	8
220225 Canavieira	-43.7194280333653	-7.69462155953116	4114	3921	0	0	0	0	0	0	0	0	0	0	0	0	0	0	0	0	0	1	0	0	0	0	0	0	1	0	0	0	0	0	0	0	0
220230 Canto do Buriti	-42.9440210219612	-8.10823191972276	18371	20020	0	0	0	0	0	0	0	0	0	0	0	0	0	0	0	0	0	1	0	1	1	2	0	0	2	0	1	1	1	0	0	0	0
220240 Capitão de Campos	-41.9435219724325	-4.45855926839762	10036	10953	0	0	0	0	0	0	0	0	0	0	0	0	0	0	0	0	0	2	0	0	0	0	0	1	0	0	0	0	0	0	0	0	2
220245 Capitão Gervásio Oliveira	-41.8161163123905	-8.49683786838726	3433	3878	0	0	0	0	0	0	0	0	0	0	0	0	0	0	0	0	0	0	0	0	0	0	0	0	0	0	0	0	0	0	0	0	0
220250 Caracol	-43.3342004507516	-9.27676526720519	8040	10212	0	0	0	0	0	0	0	0	0	0	0	0	0	0	0	0	0	0	0	0	0	0	0	0	0	0	0	0	0	0	0	0	0
220253 Caraúbas do Piauí	-41.8412081259918	-3.47859053753496	4809	5525	0	0	0	0	0	0	0	0	0	0	0	0	0	0	0	0	0	0	0	0	0	0	0	0	0	0	0	1	0	0	0	0	0
220255 Caridade do Piauí	-40.9903345467585	-7.7286523875636	4062	4826	0	0	0	0	0	0	0	0	0	0	0	0	0	0	0	0	0	0	0	0	0	0	0	0	0	0	0	0	0	2	1	0	0
220260 Castelo do Piauí	-41.5473162426661	-5.32154387089345	18339	18336	0	0	0	0	0	0	0	0	0	0	0	0	0	0	0	0	0	1	1	0	0	0	1	0	0	0	0	1	0	1	1	0	1
220265 Caxingó	-41.8826837610641	-3.42693840284847	4147	5039	0	0	0	0	0	0	0	0	0	0	0	0	0	0	0	0	0	0	0	0	0	0	0	0	0	0	0	0	0	0	0	0	0
220270 Cocal	-41.5568448345735	-3.47045348969133	24150	26036	0	0	0	0	0	0	0	0	0	0	0	0	0	0	0	1	0	0	0	0	0	0	0	0	1	0	0	0	1	0	0	1	0
220271 Cocal de Telha	-41.9790478739642	-4.55381572391613	4248	4525	0	0	0	0	0	0	0	0	0	0	0	0	0	0	0	0	0	0	0	0	0	0	0	1	1	0	1	0	1	1	2	1	1
220272 Cocal dos Alves	-41.4554189108305	-3.60607259075426	5155	5572	0	0	0	0	0	0	0	0	0	0	0	0	0	0	0	0	0	0	0	0	0	0	0	0	0	0	0	0	0	0	1	0	0
220273 Coivaras	-42.207315906284	-5.09130835135404	3507	3811	0	0	0	0	0	0	0	0	0	0	0	0	0	0	0	0	0	0	0	0	0	0	0	0	0	0	0	1	0	0	0	0	1
220275 Colônia do Gurguéia	-43.7960171560657	-8.18757421634094	5012	6036	0	0	0	0	0	0	0	0	0	0	0	0	0	0	0	0	0	0	0	0	0	0	0	0	0	0	0	0	0	0	0	0	0
220277 Colônia do Piauí	-42.1771185063946	-7.22365756395221	7251	7433	0	0	0	0	0	0	0	0	0	0	0	0	0	0	0	1	0	0	0	0	0	0	0	0	0	1	3	0	0	2	0	0	1
220280 Conceição do Canindé	-41.5966339439158	-7.88270415387533	4926	4475	0	0	0	0	0	0	0	0	0	0	0	0	0	0	0	0	0	0	0	0	0	0	0	0	0	0	0	0	0	0	0	0	0
220285 Coronel José Dias	-42.4703571012192	-8.81636941148989	4415	4541	0	0	0	0	0	0	0	0	0	0	0	0	0	0	0	0	0	0	0	0	0	0	1	0	0	0	0	0	0	0	0	0	0
220290 Corrente	-45.1633125235767	-10.4409360381237	23226	25407	0	0	0	0	0	0	0	0	0	0	0	0	0	0	0	0	1	0	0	0	0	1	0	0	2	1	0	0	1	0	0	1	0
220300 Cristalândia do Piauí	-45.1860307001326	-10.6478037517985	6493	7831	0	0	0	0	0	0	0	0	0	0	0	0	0	0	0	0	0	0	0	0	0	0	0	0	0	0	0	0	0	0	0	0	0
220310 Cristino Castro	-44.2244147473452	-8.82018628851015	9269	9981	0	0	0	0	0	0	0	0	0	0	0	0	0	0	0	0	0	0	0	0	0	0	0	2	1	0	0	0	0	0	2	1	0
220320 Curimatá	-44.3007222328749	-10.0312924303294	9518	10761	0	0	0	0	0	0	0	0	0	0	0	0	0	0	0	0	0	0	0	0	0	0	0	0	0	0	0	0	1	0	2	0	0
220323 Currais	-44.4030021530455	-9.01243383893679	4232	4704	0	0	0	0	0	0	0	0	0	0	0	0	0	0	0	0	0	0	0	0	0	0	0	0	0	0	0	0	0	0	0	0	0
220327 Curral Novo do Piauí	-42.8322105193044	-5.62045322935698	3641	4183	0	0	0	0	0	0	0	0	0	0	0	0	0	0	0	0	0	0	0	0	0	0	0	0	0	0	0	0	0	0	0	0	0
220325 Curralinhos	-40.9010694707015	-7.83079718839096	4220	4869	0	0	0	0	0	0	0	0	0	0	0	0	0	0	0	0	0	0	0	0	0	0	0	0	0	0	0	0	0	0	0	0	0
220330 Demerval Lobão	-42.6742286110912	-5.35846546591049	12489	13278	0	0	0	0	0	0	0	0	0	0	0	1	0	1	0	0	0	0	0	0	0	0	0	1	2	1	0	0	3	4	3	1	6
220335 Dirceu Arcoverde	-42.4395699620089	-9.33520004406841	6066	6675	0	0	0	0	0	0	0	0	0	0	0	0	0	0	0	0	0	0	0	0	0	0	0	0	0	0	0	0	0	0	0	0	0
220340 Dom Expedito Lopes	-41.6523852113084	-6.95790184268742	5954	6569	0	0	0	0	0	0	0	0	0	0	0	0	0	0	0	0	0	0	0	0	0	0	0	0	0	1	1	2	0	0	3	1	2
220345 Dom Inocêncio	-41.2718814488667	-4.2534336344923	4284	4264	0	0	0	0	0	0	0	0	0	0	0	0	0	0	0	0	0	0	0	0	0	0	0	0	0	0	0	0	0	0	0	0	0
220342 Domingos Mourão	-41.9768511187551	-9.00807494342793	8909	9245	0	0	0	0	0	0	0	0	0	0	0	0	0	0	0	0	0	0	0	0	0	0	0	0	0	0	0	0	0	0	0	0	0
220350 Elesbão Veloso	-42.1381444495036	-6.20171946131167	15002	14512	0	0	0	0	0	0	0	0	0	0	0	0	0	0	0	0	0	0	0	1	2	0	0	0	0	2	0	1	2	2	1	0	1
220360 Eliseu Martins	-43.6648111316973	-8.09646228958409	4188	4665	0	0	0	0	0	0	0	0	0	0	0	0	0	0	0	0	0	2	0	0	0	0	1	0	0	0	0	0	0	0	0	0	0
220370 Esperantina	-42.2353645251038	-3.89560453063831	34094	37767	0	0	0	0	0	0	0	0	0	0	0	1	0	0	0	1	0	0	0	1	1	2	4	3	3	4	7	4	3	4	4	6	1
220375 Fartura do Piauí	-42.7944014031782	-9.47860628628754	4685	5074	0	0	0	0	0	0	0	0	0	0	0	0	0	0	0	0	0	0	0	0	0	0	0	0	0	1	0	0	0	0	0	0	0
220380 Flores do Piauí	-42.9243058019859	-7.79177560177302	4372	4366	0	0	0	0	0	0	0	0	0	0	0	0	0	0	0	0	0	0	0	0	1	0	0	0	0	0	0	0	0	0	0	0	0
220385 Floresta do Piauí	-41.800314291439	-7.46679537490687	2416	2482	0	0	0	0	0	0	0	0	0	0	0	0	0	0	0	0	0	0	0	0	0	1	0	0	0	0	0	0	0	0	0	0	0
220390 Floriano	-43.0206447383255	-6.76967243378636	54591	57690	0	0	0	0	0	0	0	0	0	0	0	1	1	0	0	1	2	0	2	1	4	3	2	7	5	3	6	9	4	4	10	11	12
220400 Francinópolis	-42.2633660989624	-6.39529262258713	5254	5235	0	0	0	0	0	0	0	0	0	0	0	0	0	0	0	0	0	0	1	0	1	3	2	0	1	0	0	0	0	0	0	0	0
220410 Francisco Ayres	-42.6911278448088	-6.62334353190539	5236	4477	0	0	0	0	0	0	0	0	0	0	0	0	1	0	0	0	0	0	0	0	0	0	0	0	0	1	0	0	1	0	0	0	0
220415 Francisco Macedo	-40.7955673541325	-7.32787104055435	2337	2879	0	0	0	0	0	0	0	0	0	0	0	0	0	0	0	0	0	0	0	0	0	0	0	0	0	0	0	0	0	0	0	0	0
220420 Francisco Santos	-41.1361573365002	-6.99417113754419	7043	8592	0	0	0	0	0	0	0	0	0	0	0	0	0	0	0	0	0	0	0	0	0	0	0	0	0	0	0	0	1	1	3	2	0
220430 Fronteiras	-40.6172329306571	-7.08841253289163	10012	11117	0	0	0	0	0	0	0	0	0	0	0	0	0	0	0	0	0	0	0	0	0	0	0	1	1	0	0	0	0	0	0	0	1
220435 Geminiano	-41.3575797604714	-7.15841762588982	4790	5475	0	0	0	0	0	0	0	0	0	0	0	0	0	0	0	0	0	0	0	0	0	0	0	0	0	0	0	2	0	0	0	0	2
220440 Gilbués	-45.3469199782092	-9.83456990551612	10229	10402	0	0	0	0	0	0	0	0	0	0	0	0	0	0	0	0	0	0	0	0	0	0	0	0	1	1	0	0	0	0	0	0	0
220450 Guadalupe	-43.5669236545324	-6.78524690867309	10308	10268	0	0	0	0	0	0	0	0	0	0	0	0	0	0	1	0	0	0	1	1	0	1	2	0	4	4	4	4	1	2	5	4	5
220455 Guaribas	-43.687721027429	-9.39511130371931	4814	4401	0	0	0	0	0	0	0	0	0	0	0	0	0	0	0	0	0	0	0	0	0	0	0	0	0	1	0	0	0	0	0	0	0
220460 Hugo Napoleão	-42.5625630466248	-5.98778789069952	3703	3771	0	0	0	0	0	0	0	0	0	0	0	0	0	0	0	0	0	0	0	0	0	2	0	0	0	0	0	0	0	0	0	1	2
220465 Ilha Grande	-41.8197731840424	-2.85400860719721	7890	8914	0	0	0	0	0	0	0	0	0	0	0	0	0	0	0	0	0	0	0	1	0	0	1	0	2	0	1	0	4	3	1	1	3
220470 Inhuma	-41.7101940564928	-6.66712034067942	14426	14845	0	0	0	0	0	0	0	0	0	0	1	0	0	0	1	0	1	0	1	0	0	0	0	4	3	0	1	1	0	2	0	0	2
220480 Ipiranga do Piauí	-41.7399141279438	-6.82693267828703	8428	9327	0	0	0	0	0	0	0	0	0	0	0	0	0	0	1	0	0	0	0	0	0	0	0	0	0	0	0	0	0	0	1	0	0
220490 Isaías Coelho	-41.6794480824978	-7.73431069665783	7658	8221	0	0	0	0	0	0	0	0	0	0	0	0	0	0	0	0	0	0	0	0	0	0	0	0	0	0	0	0	0	0	0	1	0
220500 Itainópolis	-41.4800253104968	-7.45128081314228	10381	11109	0	0	0	0	0	0	0	0	0	0	0	0	0	0	0	0	0	0	0	0	0	0	0	0	0	0	1	0	0	0	0	1	0
220510 Itaueira	-43.0254965077817	-7.60811663252844	10347	10678	0	0	0	0	0	0	0	0	0	0	0	0	0	0	0	0	0	0	1	0	0	0	0	0	0	0	0	0	0	1	0	1	0
220515 Jacobina do Piauí	-41.2107620506702	-7.93626448750448	5690	5722	0	0	0	0	0	0	0	0	0	0	0	0	0	0	0	0	0	0	0	0	0	0	0	0	0	0	0	0	0	0	0	0	0
220520 Jaicós	-41.1464748134968	-7.35315232722134	15859	18035	0	0	0	0	0	0	0	0	0	0	0	0	0	0	0	0	0	1	1	0	0	2	0	1	1	0	0	1	1	0	2	1	0
220525 Jardim do Mulato	-42.6339595632103	-6.0965775947567	3990	4309	0	0	0	0	0	0	0	0	0	0	0	0	0	0	0	0	0	0	0	0	0	0	0	0	0	0	0	0	0	1	0	0	0
220527 Jatobá do Piauí	-41.8198222185671	-4.77315894428875	4314	4656	0	0	0	0	0	0	0	0	0	0	0	0	0	0	0	0	0	0	0	0	0	0	0	0	0	0	0	0	0	0	0	0	0
220530 Jerumenha	-43.5027430064021	-7.08463219387257	4515	4390	0	0	0	0	0	0	0	0	0	0	0	0	0	0	0	0	0	0	0	0	0	0	0	0	0	0	0	0	0	0	0	0	0
220535 João Costa	-42.4178485806471	-8.48912572192957	3025	2960	0	0	0	0	0	0	0	0	0	0	0	0	0	0	0	0	0	0	0	0	0	0	0	0	0	1	0	0	0	0	0	0	0
220540 Joaquim Pires	-42.1876898035533	-3.51310354787667	13076	13817	0	0	0	0	0	0	0	0	0	0	0	0	0	0	0	0	0	0	0	0	0	0	0	0	0	0	0	0	0	1	0	0	1
220545 Joca Marques	-42.4277370789814	-3.48803382556586	4349	5100	0	0	0	0	0	0	0	0	0	0	0	0	0	0	0	0	0	0	0	0	0	0	0	0	2	0	0	0	0	0	1	0	1
220550 José de Freitas	-42.5783745315457	-4.76305063948266	32858	37085	0	0	0	0	0	0	0	0	0	0	0	0	0	0	0	0	0	0	0	2	0	0	0	0	1	0	0	1	1	3	3	1	4
220551 Juazeiro do Piauí	-41.7026007596661	-5.16137275429351	4523	4757	0	0	0	0	0	0	0	0	0	0	0	0	0	0	0	0	0	0	0	0	0	0	0	0	1	0	0	0	0	1	0	0	0
220552 Júlio Borges	-44.2437006323999	-10.326786813699	4866	5373	0	0	0	0	0	0	0	0	0	0	0	0	0	0	0	0	0	0	0	0	0	0	0	0	0	0	0	0	0	0	0	0	0
220553 Jurema	-43.1331097430468	-9.22202472045584	4047	4517	0	0	0	0	0	0	0	0	0	0	0	0	0	0	0	0	0	0	0	0	0	0	0	0	0	0	0	0	0	0	0	0	1
220555 Lagoa Alegre	-42.6273837298549	-5.83658344062351	2231	2656	0	0	0	0	0	0	0	0	0	0	0	0	0	0	0	0	0	0	0	0	0	0	0	0	0	0	0	2	0	0	0	0	0
220557 Lagoa de São Francisco	-42.6167425390488	-4.50872974922941	6849	8008	0	0	0	0	0	0	0	0	0	0	0	0	0	0	0	0	0	0	0	0	0	0	0	0	0	0	0	0	1	0	0	0	0
220556 Lagoa do Barro do Piauí	-41.530275405735	-8.48243711515927	4450	4523	0	0	0	0	0	0	0	0	0	0	0	0	0	0	0	0	0	0	0	0	0	0	0	0	0	0	0	0	0	0	0	0	0
220558 Lagoa do Piauí	-41.6054686902431	-4.39274638665332	5795	6422	0	0	0	0	0	0	0	0	0	0	0	0	0	0	0	0	0	0	0	0	0	0	0	0	0	0	0	0	0	0	0	0	1
220559 Lagoa do Sítio	-42.6490132063022	-5.41214416962348	3488	3863	0	0	0	0	0	0	0	0	0	0	0	0	0	0	0	0	0	0	0	0	0	0	0	0	0	0	0	0	0	0	0	1	0
220554 Lagoinha do Piauí	-41.5823863012861	-6.51534762977601	4138	4850	0	0	0	0	0	0	0	0	0	0	0	0	0	0	0	0	0	0	0	0	0	0	0	0	0	0	0	0	1	0	0	0	0
220560 Landri Sales	-43.9310455151444	-7.26659997541352	5628	5281	0	0	0	0	0	0	0	0	0	0	0	0	0	0	0	0	0	0	0	0	0	0	0	0	0	0	1	1	2	0	0	0	1
220570 Luís Correia	-41.6645672322748	-2.88156653584822	24253	28406	0	0	0	0	0	0	0	0	0	0	0	0	0	0	0	0	1	0	1	0	0	0	0	0	1	1	0	0	2	3	0	0	2
220580 Luzilândia	-42.3716375238246	-3.46081763518067	24042	24721	0	0	0	0	0	0	0	0	0	0	0	0	0	0	0	1	0	0	0	0	0	0	1	0	3	1	0	2	3	2	4	5	7
220585 Madeiro	-42.505141246491	-3.48421200519069	6771	7816	0	0	0	0	0	0	0	0	0	0	0	0	0	0	0	0	0	0	0	0	0	0	0	0	0	0	0	0	0	0	0	1	0
220590 Manoel Emídio	-43.8754746716661	-8.01135867397569	5151	5213	0	0	0	0	0	0	0	0	0	0	0	0	0	0	0	0	0	0	1	0	0	0	0	0	0	0	0	0	1	0	0	0	0
220595 Marcolândia	-40.6628542913824	-7.44355666136108	6178	7812	0	0	0	0	0	0	0	0	0	0	0	0	0	0	0	0	0	0	0	0	0	0	0	0	0	0	0	2	0	1	0	1	0
220600 Marcos Parente	-43.8883140086213	-7.11929537745121	4279	4456	0	0	0	0	0	0	0	0	0	0	0	0	0	0	0	0	0	0	0	2	1	0	0	0	1	0	0	0	0	0	0	0	0
220605 Massapê do Piauí	-41.1238546846189	-7.46548268448323	5988	6220	0	0	0	0	0	0	0	0	0	0	0	0	0	0	0	0	0	0	0	0	0	0	0	0	1	0	3	1	2	1	0	0	0
220610 Matias Olímpio	-42.5586289027608	-3.71102728343893	9727	10473	0	0	0	0	0	0	0	0	0	0	0	0	0	0	0	0	0	1	0	0	0	0	2	1	0	0	1	1	2	1	0	0	0
220620 Miguel Alves	-42.8931666492627	-4.16821558232068	29849	32289	0	0	0	0	0	0	0	0	0	0	0	0	0	0	0	1	0	0	0	0	0	0	0	0	1	3	0	0	1	3	7	7	1
220630 Miguel Leão	-42.7358295252403	-5.68224178043601	1370	1253	0	0	0	0	0	0	0	0	0	0	0	0	0	0	0	0	0	0	0	0	0	0	0	0	0	0	0	0	0	0	0	0	0
220635 Milton Brandão	-41.4479595412321	-4.69995347755744	6900	6769	0	0	0	0	0	0	0	0	0	0	0	0	0	0	0	0	0	0	0	0	0	0	0	0	0	0	0	0	0	0	0	0	0
220640 Monsenhor Gil	-42.6173989159071	-5.55148563139471	10309	10333	0	0	0	0	0	0	0	0	0	0	0	1	0	0	0	0	0	0	0	0	0	1	1	1	0	0	0	1	0	2	2	0	1
220650 Monsenhor Hipólito	-41.0328934036477	-7.00350247264632	6764	7391	0	0	0	0	0	0	0	0	0	0	0	0	0	0	0	0	0	0	0	0	0	0	0	0	0	0	0	0	0	0	0	0	0
220660 Monte Alegre do Piauí	-45.2957402208575	-9.75583366808834	10230	10345	0	0	0	0	0	0	0	0	0	0	0	0	0	0	0	0	1	0	0	0	0	0	0	0	0	0	2	0	0	0	0	0	0
220665 Morro Cabeça no Tempo	-43.9018743653614	-9.71931949215443	4426	4068	0	0	0	0	0	0	0	0	0	0	0	0	0	0	0	0	0	0	0	0	0	0	0	0	0	0	0	0	0	0	0	0	0
220667 Morro do Chapéu do Piauí	-42.3090633949589	-3.74225509621994	6006	6499	0	0	0	0	0	0	0	0	0	0	0	0	0	0	0	0	0	0	0	0	0	0	0	0	0	0	0	0	0	0	0	1	0
220669 Murici dos Portelas	-42.096769081771	-3.32385978507354	6375	8464	0	0	0	0	0	0	0	0	0	0	0	0	0	0	0	0	0	0	0	0	0	0	0	0	0	1	0	0	0	0	0	0	0
220670 Nazaré do Piauí	-42.6682272300917	-6.96712849109696	7805	7321	0	0	0	0	0	0	0	0	0	0	0	0	0	0	0	0	0	0	0	0	0	0	1	0	0	3	1	0	0	0	1	0	1
220672 Nazária	-42.8140484695768	-5.346925	0	8068	0	0	0	0	0	0	0	0	0	0	0	0	0	0	0	0	0	0	0	0	0	0	0	0	0	0	0	0	0	0	0	0	0
220675 Nossa Senhora de Nazaré	-42.1793030784653	-4.62693209174171	3865	4556	0	0	0	0	0	0	0	0	0	0	0	0	0	0	0	0	0	0	0	0	0	0	0	0	0	0	0	0	0	0	0	0	0
220680 Nossa Senhora dos Remédios	-42.6239510484895	-3.99122535178459	7214	8206	0	0	0	0	0	0	0	0	0	0	0	0	0	0	0	1	0	0	0	0	0	0	0	0	0	1	0	1	0	0	1	0	0
220795 Nova Santa Rita	-41.928722314402	-6.44940513691504	6760	6498	0	0	0	0	0	0	0	0	0	0	0	0	0	0	0	0	0	1	0	1	0	1	0	0	0	0	0	0	0	0	1	0	0
220690 Novo Oriente do Piauí	-41.9345074978553	-5.28605764396126	3155	3260	0	0	0	0	0	0	0	0	0	0	0	0	0	0	0	0	0	0	0	0	0	0	0	0	0	0	0	0	0	0	0	0	0
220695 Novo Santo Antônio	-42.1314056604251	-7.01641800596289	33910	35640	0	0	0	0	0	0	0	0	0	0	0	0	0	0	0	1	1	4	2	5	6	2	2	3	7	8	6	6	9	5	4	7	11
220700 Oeiras	-42.5785516089696	-5.84715857344544	2283	2626	0	0	0	0	0	0	0	0	0	0	0	0	0	0	0	0	0	0	0	0	0	0	0	0	1	0	0	0	0	0	0	0	0
220710 Olho D'Água do Piauí	-40.9058620823742	-7.35471211551845	7178	6657	0	0	0	0	0	0	0	0	0	0	0	0	0	0	0	0	0	0	0	0	0	0	0	0	0	0	0	0	0	0	0	1	0
220720 Padre Marcos	-42.2569576294243	-7.77556291450923	4184	4059	0	0	0	0	0	0	0	0	0	0	0	0	0	0	0	0	0	0	0	0	0	0	0	0	0	0	0	1	0	0	0	0	0
220730 Paes Landim	-42.8169360897963	-7.85252009217664	2894	3363	0	0	0	0	0	0	0	0	0	0	0	0	0	0	0	0	0	0	0	0	0	0	0	0	0	0	0	0	0	0	0	0	0
220735 Pajeú do Piauí	-44.2325685791726	-8.72950111876504	5199	4993	0	0	0	0	0	0	0	0	0	0	0	0	0	0	0	0	0	0	0	0	0	0	0	0	0	0	0	0	0	0	0	0	0
220740 Palmeira do Piauí	-43.0618435228749	-5.97979683607055	12154	13745	0	0	0	0	0	0	0	0	0	0	0	0	0	0	0	0	0	0	0	0	0	0	0	0	1	1	0	0	0	1	2	1	0
220750 Palmeirais	-41.7013852455649	-7.1014662443006	4386	4147	0	0	0	0	0	0	0	0	0	0	0	0	0	0	0	0	0	0	0	0	0	0	0	0	0	0	0	0	0	0	0	0	2
220755 Paquetá	-44.6343146131202	-10.2171809705429	9345	10276	0	0	0	0	0	0	0	0	0	0	0	0	0	0	0	0	0	0	0	0	0	0	0	0	1	0	0	0	0	0	0	0	0
220760 Parnaguá	-41.7781705920245	-2.90336014450892	132282	145705	0	0	0	0	0	0	0	0	0	0	1	2	2	1	11	3	4	3	2	6	7	8	13	7	12	14	12	16	17	26	12	24	20
220770 Parnaíba	-42.44052674629	-5.85624732031881	4195	4546	0	0	0	0	0	0	0	0	0	0	0	0	0	0	0	0	0	2	0	0	0	0	0	0	0	0	0	0	0	3	0	0	0
220775 Passagem Franca do Piauí	-41.2522813962752	-7.68076393508747	5634	6105	0	0	0	0	0	0	0	0	0	0	0	0	0	0	0	0	0	0	0	0	0	1	0	0	0	0	0	1	0	0	1	0	0
220777 Patos do Piauí	-42.3888654971449	-5.25109342941114	0	3757	0	0	0	0	0	0	0	0	0	0	0	0	0	0	0	0	0	0	0	0	0	0	0	0	0	0	0	0	0	0	0	0	0
220779 Pau D'Arco do Piauí	-41.1470964851424	-8.14143613489509	16529	19785	0	0	0	0	0	0	0	0	0	0	0	0	0	0	0	0	0	0	0	0	1	0	0	0	0	0	0	0	1	0	0	0	0
220780 Paulistana	-43.2217523026137	-7.96428695477047	3973	3663	0	0	0	0	0	0	0	0	0	0	0	0	0	0	0	0	0	0	0	0	0	0	0	0	0	0	0	0	0	0	0	0	0
220785 Pavussu	-41.4585599330709	-4.42705526541623	36201	37496	0	0	0	0	0	0	0	0	0	0	1	0	1	1	4	1	1	0	0	2	2	1	1	1	1	3	0	4	2	2	5	2	3
220790 Pedro II	-42.2860736700138	-8.06688259438779	2002	2407	0	0	0	0	0	0	0	0	0	0	0	0	0	0	0	0	0	0	0	0	0	0	0	0	0	0	0	1	0	0	0	0	0
220793 Pedro Laurentino	-42.0482620010711	-8.07496471811903	4150	4187	0	0	0	0	0	0	0	0	0	0	0	0	0	0	0	0	0	0	0	0	0	0	0	0	0	0	0	0	0	0	0	0	0
220800 Picos	-41.4688267146679	-7.08137391219936	68974	73414	0	0	0	0	0	0	0	0	0	0	0	0	1	0	1	0	1	1	0	1	1	5	0	3	5	1	4	2	5	6	1	7	14
220810 Pimenteiras	-41.4151586072493	-6.24168840966686	11306	11733	0	0	0	0	0	0	0	0	0	0	0	0	0	0	0	0	0	0	0	2	0	0	0	0	1	0	0	0	0	0	0	0	0
220820 Pio IX	-40.6182727863013	-6.83268730124508	16505	17671	0	0	0	0	0	0	0	0	0	0	0	0	0	0	0	1	0	0	0	0	0	0	1	0	0	0	0	1	0	1	1	0	0
220830 Piracuruca	-41.7090415496498	-3.9292874935799	24786	27553	0	0	0	0	0	0	0	0	0	0	0	0	0	0	0	0	0	2	0	0	1	1	3	1	1	3	2	0	3	1	2	1	1
220840 Piripiri	-41.7785048523536	-4.27606869325536	60154	61834	0	0	0	0	0	0	0	0	0	0	0	1	0	0	2	0	2	2	1	3	1	1	0	1	1	2	6	6	8	10	9	4	4
220850 Porto	-42.7109259993477	-3.89142299503453	10573	11897	0	0	0	0	0	0	0	0	0	0	0	0	0	0	0	0	0	0	0	0	0	0	0	1	0	0	1	0	0	2	0	0	0
220855 Porto Alegre do Piauí	-44.1948371018939	-6.97172468664628	2421	2559	0	0	0	0	0	0	0	0	0	0	0	0	0	0	0	0	0	0	0	0	0	0	0	0	1	0	0	0	0	0	0	0	0
220860 Prata do Piauí	-42.2042236753317	-5.6647976938028	3117	3085	0	0	0	0	0	0	0	0	0	0	0	0	0	0	0	0	0	0	0	0	0	0	0	0	0	0	0	0	0	0	0	1	0
220865 Queimada Nova	-41.4170249221793	-8.5854253469422	8332	8553	0	0	0	0	0	0	0	0	0	0	0	0	0	0	0	0	0	0	0	0	0	0	0	0	0	2	0	0	0	0	0	0	0
220870 Redenção do Gurguéia	-44.5812141605608	-9.49344824144475	7781	8400	0	0	0	0	0	0	0	0	0	0	0	0	0	0	0	0	0	0	0	0	0	0	0	0	2	0	0	0	0	0	0	0	0
220880 Regeneração	-42.6850242313083	-6.24018302114034	17471	17556	0	0	0	0	0	0	0	0	0	0	0	0	0	0	0	0	0	0	0	0	0	0	0	0	1	0	1	0	0	0	2	1	1
220885 Riacho Frio	-44.9525300482529	-10.1287276881395	4321	4241	0	0	0	0	0	0	0	0	0	0	0	0	0	0	0	0	0	0	0	0	0	0	0	0	0	0	0	0	0	0	0	0	0
220887 Ribeira do Piauí	-42.7140434913463	-7.69057550115737	3879	4263	0	0	0	0	0	0	0	0	0	0	0	0	0	0	0	0	0	0	0	0	0	0	0	0	0	0	0	0	0	0	0	0	1
220890 Ribeiro Gonçalves	-45.2456386842602	-7.55803424497219	5722	6845	0	0	0	0	0	0	0	0	0	0	0	0	0	0	0	0	0	0	0	0	0	0	0	0	0	0	0	0	0	0	0	0	0
220900 Rio Grande do Piauí	-43.1401827860102	-7.77085711980515	6131	6273	0	0	0	0	0	0	0	0	0	0	0	0	1	0	0	0	0	0	0	0	0	0	1	0	0	1	0	0	0	0	0	0	1
220910 Santa Cruz do Piauí	-41.7619256890988	-7.17762649610062	5776	6027	0	0	0	0	0	0	0	0	0	0	0	0	0	0	0	0	0	0	0	0	0	0	0	1	0	0	0	1	0	0	0	0	0
220915 Santa Cruz dos Milagres	-41.9584459530597	-5.80812099835306	3334	3794	0	0	0	0	0	0	0	0	0	0	0	0	0	0	0	0	0	0	0	0	0	0	0	0	0	0	1	0	0	0	0	0	0
220920 Santa Filomena	-45.9205564410726	-9.10679570533628	6031	6096	0	0	0	0	0	0	0	0	0	0	0	0	0	0	0	0	0	0	0	0	0	0	0	0	0	0	0	0	0	0	0	0	0
220930 Santa Luz	-44.1295859062574	-8.94462421689483	4780	5513	0	0	0	0	0	0	0	0	0	0	0	0	0	0	0	0	0	0	0	0	0	0	0	0	1	0	0	0	0	0	0	0	0
220937 Santa Rosa do Piauí	-41.5184805579744	-6.94907176392449	4595	4917	0	0	0	0	0	0	0	0	0	0	0	0	0	0	0	0	0	0	0	0	0	0	0	0	0	0	0	0	0	0	0	0	0
220935 Santana do Piauí	-42.2808138760659	-6.80145505828923	5223	5149	0	0	0	0	0	0	0	0	0	0	0	0	0	0	0	0	0	0	0	0	0	0	0	0	0	1	1	0	0	0	0	0	3
220940 Santo Antônio de Lisboa	-41.2337647421245	-6.98184847697697	5154	6007	0	0	0	0	0	0	0	0	0	0	0	0	0	0	0	0	0	0	0	0	0	3	1	2	1	0	0	0	0	3	3	1	0
220945 Santo Antônio dos Milagres	-42.7111968050238	-6.04671759629306	1876	2059	0	0	0	0	0	0	0	0	0	0	0	0	0	0	0	0	0	0	0	0	0	0	0	0	0	0	0	0	0	0	0	0	0
220950 Santo Inácio do Piauí	-41.9182128600204	-7.42233683737326	3447	3648	0	0	0	0	0	0	0	0	0	0	0	0	0	0	0	0	0	0	0	0	0	0	0	0	0	0	0	1	0	1	1	0	1
220955 São Braz do Piauí	-42.9990725170726	-9.06256053587373	4192	4313	0	0	0	0	0	0	0	0	0	0	0	0	0	0	0	0	0	0	1	0	0	0	0	0	0	0	0	0	1	0	0	0	0
220960 São Félix do Piauí	-42.1135025901892	-5.93286766298678	3397	3069	0	0	0	0	0	0	0	0	0	0	0	0	0	0	0	0	0	0	0	0	0	1	0	0	0	0	0	1	0	0	0	0	2
220965 São Francisco de Assis do Piauí	-41.6895971516657	-8.23775474973057	3806	5567	0	0	0	0	0	0	0	0	0	0	0	0	0	0	0	0	0	0	0	0	0	0	0	0	0	0	0	0	0	0	0	0	0
220970 São Francisco do Piauí	-42.5385319870053	-7.24397610386385	6356	6298	0	0	0	0	0	0	0	0	0	0	0	0	0	1	0	0	0	0	0	0	0	0	0	0	0	0	0	0	0	0	0	0	1
220975 São Gonçalo do Gurguéia	-45.301405510563	-10.0299401062335	2322	2825	0	0	0	0	0	0	0	0	0	0	0	0	0	0	0	0	0	0	0	0	0	0	0	0	0	0	0	0	0	0	0	0	0
220980 São Gonçalo do Piauí	-42.6988309840949	-5.98966743952697	4249	4754	0	0	0	0	0	0	0	0	0	0	0	0	0	0	0	0	0	0	0	0	0	0	0	0	0	0	0	0	0	0	0	0	0
220985 São João da Canabrava	-41.3460536519366	-6.81893098950292	4240	4445	0	0	0	0	0	0	0	0	0	0	0	0	0	0	0	0	0	0	0	0	0	2	0	0	0	0	0	0	0	0	2	0	0
220987 São João da Fronteira	-41.256286959289	-3.93859743411526	4886	5608	0	0	0	0	0	0	0	0	0	0	0	0	0	0	0	0	0	0	0	0	0	0	0	0	0	0	1	0	0	0	0	0	0
220990 São João da Serra	-41.8992637510964	-5.50879753777524	6675	6157	0	0	0	0	0	0	0	0	0	0	0	1	0	0	0	0	1	0	0	0	0	1	0	0	0	0	0	0	1	0	0	0	1
220995 São João da Varjota	-41.8637422049467	-6.91901783852341	4375	4651	0	0	0	0	0	0	0	0	0	0	0	0	0	0	0	0	0	0	0	0	0	0	0	0	1	0	0	0	0	3	1	0	0
220997 São João do Arraial	-42.4531261733045	-3.81316887361888	5734	7336	0	0	0	0	0	0	0	0	0	0	0	0	0	0	0	0	0	0	0	0	0	0	0	0	0	1	0	0	0	2	0	0	1
221000 São João do Piauí	-42.2564375329406	-8.34884968799341	17670	19548	0	0	0	0	0	0	0	0	0	0	0	0	0	0	0	0	0	0	0	2	0	0	1	2	1	2	2	1	3	0	0	1	1
221005 São José do Divino	-41.8301087692171	-3.80571635649951	4881	5148	0	0	0	0	0	0	0	0	0	0	0	0	0	0	0	0	0	0	0	0	0	0	0	0	0	0	0	1	0	0	0	0	0
221010 São José do Peixe	-42.5701794157863	-7.49300878090782	3825	3700	0	0	0	0	0	0	0	0	0	0	0	0	0	0	0	0	1	0	0	0	1	0	0	0	0	0	0	0	0	0	0	0	0
221020 São José do Piauí	-41.4794072341782	-6.87062624465213	6706	6591	0	0	0	0	0	0	0	0	0	0	0	0	0	0	0	0	0	0	0	0	0	0	1	0	0	0	0	1	0	0	0	0	0
221030 São Julião	-40.8369132447998	-7.08531500457718	5700	5675	0	0	0	0	0	0	0	0	0	0	0	0	0	0	0	0	1	0	0	1	0	0	0	0	0	1	0	0	0	0	0	0	0
221035 São Lourenço do Piauí	-42.5443519903866	-9.17200187707728	4274	4427	0	0	0	0	0	0	0	0	0	0	0	0	0	0	0	0	0	0	0	0	0	0	0	0	1	0	0	0	0	0	0	0	0
221037 São Luis do Piauí	-41.3228378191747	-6.82814382976455	2488	2561	0	0	0	0	0	0	0	0	0	0	0	0	0	0	0	0	0	0	1	0	0	0	0	0	0	0	0	0	0	1	0	0	0
221038 São Miguel da Baixa Grande	-42.1853773737544	-5.86229863428784	2030	2110	0	0	0	0	0	0	0	0	0	0	0	0	0	0	0	0	0	0	0	0	0	0	0	0	0	0	0	0	3	0	1	0	0
221039 São Miguel do Fidalgo	-42.3705290411912	-7.58496911892799	2991	2976	0	0	0	0	0	0	0	0	0	0	0	0	0	0	0	0	0	0	0	0	0	0	0	0	0	0	0	0	0	0	0	0	0
221040 São Miguel do Tapuio	-41.319798489524	-5.50066369912748	18808	18134	0	0	0	0	0	0	0	0	0	0	0	0	0	0	0	0	0	0	0	2	1	1	2	0	1	1	3	0	1	1	1	0	0
221050 São Pedro do Piauí	-42.7236601720603	-5.91395164656097	12510	13639	0	0	0	0	0	0	0	0	0	0	0	0	0	0	0	0	0	0	0	0	1	0	1	0	0	1	1	0	0	0	0	0	1
221060 São Raimundo Nonato	-42.6922851641908	-9.0153604823547	26890	32327	0	0	0	0	0	0	0	0	0	0	0	0	0	0	0	1	1	1	2	0	5	3	4	0	2	4	2	1	0	8	3	4	3
221062 Sebastião Barros	-44.8332841775162	-10.8166752206016	4524	3560	0	0	0	0	0	0	0	0	0	0	0	0	0	0	0	0	0	0	0	0	0	0	0	0	0	0	0	0	0	0	0	0	0
221063 Sebastião Leal	-44.0676917696104	-7.57738563015195	3835	4116	0	0	0	0	0	0	0	0	0	0	0	0	0	0	0	0	0	0	0	0	0	0	0	0	0	0	0	0	0	0	0	0	0
221065 Sigefredo Pacheco	-41.727559224799	-4.91168916423737	9046	9619	0	0	0	0	0	0	0	0	0	0	0	0	0	0	0	0	0	0	0	0	0	0	0	0	0	1	1	0	1	0	0	0	0
221070 Simões	-40.8175090683555	-7.59913716568336	13621	14180	0	0	0	0	0	0	0	0	0	0	0	0	0	1	0	1	0	0	0	1	2	0	1	0	0	0	0	0	0	0	0	0	0
221080 Simplício Mendes	-41.9109103616519	-7.85795729388299	10966	12077	0	0	0	0	0	0	0	0	0	0	0	0	0	0	0	0	1	0	1	0	1	1	0	0	0	2	0	2	1	0	0	2	0
221090 Socorro do Piauí	-42.5046917237203	-7.86493805710391	4675	4522	0	0	0	0	0	0	0	0	0	0	0	0	0	0	0	0	0	0	0	0	0	0	0	0	0	0	0	0	0	0	0	0	0
221093 Sussuapara	-41.392267730941	-7.01701058882809	5042	6229	0	0	0	0	0	0	0	0	0	0	0	0	0	0	0	0	0	0	0	0	0	0	0	0	0	0	1	0	0	0	0	0	0
221095 Tamboril do Piauí	-42.909688830207	-8.40043178009231	2413	2753	0	0	0	0	0	0	0	0	0	0	0	0	0	0	0	0	0	0	0	0	0	0	0	0	0	0	0	0	0	0	0	0	1
221097 Tanque do Piauí	-42.2839013404883	-6.59635346741982	2318	2620	0	0	0	0	0	0	0	0	0	0	0	0	0	0	0	0	0	0	0	0	0	2	0	0	0	0	0	0	0	0	0	0	0
221100 Teresina	-42.8118344287456	-4.91849389525825	715360	814230	0	0	0	0	0	0	2	9	14	12	17	23	19	17	37	52	49	56	64	58	108	90	111	109	156	175	140	187	189	235	222	204	262
221110 União	-42.8629297159506	-4.58601815914006	39801	42654	0	0	0	0	0	0	0	0	0	0	0	0	1	0	0	0	1	1	1	1	2	1	0	1	2	4	5	3	4	5	4	1	3
221120 Uruçuí	-44.5602559238525	-7.22950334456247	17011	20149	0	0	0	0	0	0	0	0	0	0	0	0	0	0	0	0	0	1	0	0	1	0	3	2	2	0	2	4	1	0	2	2	3
221130 Valença do Piauí	-41.7405359913299	-6.39819602271571	19887	20326	0	0	0	0	0	0	0	0	0	0	0	1	0	1	1	1	1	3	1	0	0	1	3	0	2	1	2	2	0	3	1	0	5
221135 Várzea Branca	-42.9694445350297	-9.23654108934563	5203	4913	0	0	0	0	0	0	0	0	0	0	0	0	0	0	0	0	0	0	0	0	0	0	0	0	0	0	0	0	0	0	0	0	0
221140 Várzea Grande	-42.2531016233438	-6.5429475544247	4475	4336	0	0	0	0	0	0	0	0	0	0	0	0	0	0	0	2	0	1	0	1	0	0	0	0	1	0	0	0	0	0	0	1	0
221150 Vera Mendes	-41.4797367500354	-7.60284928289199	2907	2986	0	0	0	0	0	0	0	0	0	0	0	0	0	0	0	0	0	0	0	0	0	0	0	1	0	0	0	0	0	0	0	0	0
221160 Vila Nova do Piauí	-40.937801396493	-7.14104643395254	2906	3076	0	0	0	0	0	0	0	0	0	0	0	0	0	0	0	0	0	0	0	0	0	0	0	0	0	0	0	0	0	0	0	0	0
221170 Wall Ferraz	-41.9089536203039	-7.23577900641265	3998	4280	0	0	0	0	0	0	0	0	0	0	0	0	0	0	0	0	0	0	0	0	0	0	0	1	1	0	1	0	0	0	0	0	0
230010 Abaiara	-39.0475466361851	-7.35697659589831	8385	10496	0	0	0	0	0	0	0	0	0	0	0	0	1	0	0	0	1	0	0	0	0	0	0	0	0	0	0	0	0	1	0	0	0
230015 Acarape	-38.7056237709826	-4.22313840937244	12927	15338	0	0	0	0	0	0	0	0	0	0	0	0	0	0	0	0	0	0	0	0	1	0	1	1	1	0	0	0	0	1	2	1	1
230020 Acaraú	-40.1182414711655	-2.885310540095	48968	57551	0	0	0	0	0	0	0	0	0	0	0	0	0	0	0	0	2	1	1	2	1	2	5	4	3	6	1	7	1	8	3	6	6
230030 Acopiara	-39.4557052761772	-6.092761995	47137	51160	0	0	0	0	0	0	0	0	0	0	0	1	0	0	2	0	1	0	2	1	0	0	0	0	1	0	2	1	5	1	0	0	0
230040 Aiuaba	-40.1231600775541	-6.56329844005168	14452	16203	0	0	0	0	0	0	0	0	0	0	0	0	0	0	0	0	0	0	0	0	0	0	0	1	0	0	0	0	0	2	1	1	0
230050 Alcântaras	-40.5446381225739	-3.58698376924817	9548	10771	0	0	0	0	0	0	0	0	0	0	0	0	0	1	1	1	0	1	0	0	1	0	0	0	0	0	0	0	0	0	0	2	0
230060 Altaneira	-39.7458206389421	-6.9974983508052	5687	6856	0	0	0	0	0	0	0	0	0	0	0	0	0	0	0	0	0	0	0	0	0	0	0	2	0	0	0	0	0	1	0	1	0
230070 Alto Santo	-38.2727781487196	-5.52208173974523	15394	16359	0	0	0	0	0	0	0	0	0	0	0	0	0	0	0	0	1	0	0	1	0	2	0	0	0	1	2	0	0	0	1	1	1
230075 Amontada	-39.8288227917225	-3.36487780347731	32333	39232	0	0	0	0	0	0	0	0	0	0	0	0	0	0	0	0	0	0	0	1	1	0	0	1	1	1	2	1	0	2	2	1	3
230080 Antonina do Norte	-39.9823868418819	-6.77968784711829	6509	6984	0	0	0	0	0	0	0	0	0	0	0	0	0	0	0	0	0	0	0	0	0	0	0	0	0	0	1	0	0	0	0	2	0
230090 Apuiarés	-39.4304227833004	-3.94801851861481	12540	13925	0	0	0	0	0	0	0	0	0	0	0	0	0	0	0	0	0	0	0	1	0	0	0	0	0	0	0	0	3	0	0	1	1
230100 Aquiraz	-38.3898029588509	-3.9061945	60469	72628	0	0	0	0	0	0	0	0	0	0	0	0	0	0	0	1	0	1	2	1	3	6	3	5	8	3	1	3	1	6	4	4	9
230110 Aracati	-37.7727525989113	-4.56706647	61187	69159	0	0	0	0	0	0	0	0	0	0	0	0	0	0	1	0	3	3	3	5	7	12	7	3	8	13	10	11	16	11	15	14	20
230120 Aracoiaba	-38.8094409691659	-4.37039380697671	24064	25391	0	0	0	0	0	0	0	0	0	0	0	0	0	0	0	1	0	0	0	0	0	1	1	1	1	0	0	1	0	1	4	1	1
230125 Ararendá	-40.8310967349814	-4.75193827199216	10008	10491	0	0	0	0	0	0	0	0	0	0	0	0	0	0	0	0	0	0	0	0	1	0	0	0	1	0	0	1	0	0	0	0	0
230130 Araripe	-40.1374458093569	-7.20618378918069	19606	20685	0	0	0	0	0	0	0	0	0	0	0	0	0	0	0	0	0	0	0	1	0	1	0	0	0	0	0	0	1	0	0	0	1
230140 Aratuba	-39.047554561796	-4.41693064499256	12359	11529	0	0	0	0	0	0	0	0	0	0	0	0	0	0	0	0	0	0	0	1	0	0	0	0	1	1	0	0	0	0	0	0	0
230150 Arneiroz	-40.161443712374	-6.31942580302218	7538	7650	0	0	0	0	0	0	0	0	0	0	0	0	0	0	0	0	0	0	0	1	0	0	0	0	0	0	0	0	0	0	0	0	0
230160 Assaré	-39.8712747474926	-6.87260711221149	20882	22445	0	0	0	0	0	0	0	0	0	0	0	0	0	0	0	0	0	0	0	0	0	1	0	1	0	0	0	0	0	2	1	1	1
230170 Aurora	-38.9769908769444	-6.94039183200645	25207	24566	0	0	0	0	0	0	0	0	0	0	0	0	0	0	0	0	0	0	2	0	0	0	1	0	3	0	4	2	0	1	1	2	0
230180 Baixio	-38.7201259159638	-6.7271620493217	5724	6026	0	0	0	0	0	0	0	0	0	0	0	0	0	0	0	0	0	0	0	0	0	0	0	0	0	0	0	0	0	0	0	0	0
230185 Banabuiú	-38.9257848049298	-5.3150473039948	16173	17315	0	0	0	0	0	0	0	0	0	0	0	0	0	0	0	0	0	0	0	0	0	0	0	0	0	0	2	0	1	0	1	0	2
230190 Barbalha	-39.3023163692257	-7.30717212691268	47031	55323	0	0	0	0	0	0	0	0	0	0	1	0	0	0	0	0	0	1	0	0	3	1	2	4	5	2	3	3	1	0	1	1	2
230195 Barreira	-38.6385018295574	-4.28876226676818	17024	19573	0	0	0	0	0	0	0	0	0	0	0	2	0	0	0	0	0	0	2	0	0	0	1	0	1	1	2	0	0	0	1	2	1
230200 Barro	-38.7798806460522	-7.16820872668523	20007	21514	0	0	0	0	0	0	0	0	0	0	0	1	0	0	0	0	0	0	0	0	0	0	2	0	0	0	0	0	0	3	0	0	3
230205 Barroquinha	-41.1394815381655	-3.00911674619191	13921	14476	0	0	0	0	0	0	0	0	0	0	0	2	0	0	0	0	0	0	0	0	0	1	0	0	1	0	0	2	0	0	0	1	0
230210 Baturité	-38.8800213756291	-4.33120515640856	29861	33321	0	0	0	0	0	0	0	0	1	0	0	1	0	0	0	0	0	1	0	0	0	0	0	3	1	3	2	0	3	3	4	3	1
230220 Beberibe	-38.1232730421463	-4.17476322117715	42343	49311	0	0	0	0	0	0	0	0	0	0	0	0	0	1	0	0	1	3	2	2	3	1	4	7	3	7	4	13	5	3	10	8	9
230230 Bela Cruz	-40.1668429070243	-3.05510672431327	28358	30878	0	0	0	0	0	0	0	0	0	0	0	0	0	0	0	0	0	0	0	0	0	0	0	0	0	2	0	5	2	0	1	2	1
230240 Boa Viagem	-39.7332823425095	-5.12574387005676	50306	52498	0	0	0	0	0	0	0	0	0	0	0	0	0	0	0	0	0	1	0	0	1	0	4	3	3	0	3	3	3	0	0	1	2
230250 Brejo Santo	-38.9855138673635	-7.49163800866139	38484	45193	0	0	0	0	0	0	0	0	0	0	0	0	0	0	0	0	0	0	1	1	1	0	1	2	1	2	0	2	1	3	5	1	4
230260 Camocim	-40.847527740938	-2.9009665745879	55448	60158	0	0	0	0	0	0	0	0	0	0	0	1	1	0	0	0	2	2	1	2	0	0	2	3	2	3	1	2	3	4	5	2	3
230270 Campos Sales	-40.3790031301681	-7.0733835	25566	26506	0	0	0	0	0	0	0	0	0	0	0	0	0	0	0	0	0	0	0	1	0	2	1	0	1	1	1	0	1	0	4	2	2
230280 Canindé	-39.3103429528638	-4.35534428969186	69601	74473	0	0	0	0	0	0	0	0	0	0	0	0	0	0	0	0	0	2	2	3	6	4	4	2	4	8	6	4	7	15	5	8	6
230290 Capistrano	-38.9018287595054	-4.45989661214017	15830	17062	0	0	0	0	0	0	0	0	0	0	0	0	0	0	0	0	0	0	0	0	0	0	0	3	0	0	0	1	1	0	1	2	0
230300 Caridade	-39.1930329149954	-4.22496000078457	15604	20020	0	0	0	0	0	0	0	0	0	0	0	0	0	0	0	1	0	0	0	0	0	0	2	1	1	1	2	2	1	1	1	1	0
230310 Cariré	-40.4738448077338	-3.95161188001281	18617	18347	0	0	0	0	0	0	0	0	0	0	1	2	0	0	0	0	2	0	0	0	0	2	0	1	0	1	1	2	0	2	2	1	0
230320 Caririaçu	-39.2843720295557	-7.041528	25733	26393	0	0	0	0	0	0	0	0	0	0	0	0	0	0	0	0	0	0	0	2	1	0	5	0	1	1	1	0	3	1	1	0	1
230330 Cariús	-39.4976886800605	-6.53112793786476	18444	18567	0	0	0	0	0	0	0	0	0	0	0	0	0	0	0	0	0	0	1	1	0	0	0	0	0	0	0	0	0	2	2	2	0
230340 Carnaubal	-40.935631577279	-4.16398856236529	15230	16746	0	0	0	0	0	0	0	0	0	0	0	1	0	1	0	1	0	0	3	1	2	4	2	0	1	1	0	0	0	2	1	4	0
230350 Cascavel	-38.2396859406771	-4.13143367820745	57129	66142	0	0	0	0	0	0	0	0	0	0	0	0	1	0	0	1	2	0	4	2	1	4	2	5	13	8	10	17	11	9	11	8	17
230360 Catarina	-39.879466228339	-6.12755629081684	15547	18745	0	0	0	0	0	0	0	0	0	0	0	0	0	0	0	0	0	0	1	0	0	0	0	0	1	0	0	0	0	0	1	0	1
230365 Catunda	-40.2058037894278	-4.65154938565972	9286	9952	0	0	0	0	0	0	0	0	0	0	0	0	0	0	0	0	0	0	0	0	0	0	0	2	2	0	0	1	0	0	0	0	0
230370 Caucaia	-38.6640175358384	-3.736487	250479	325441	0	0	0	0	0	0	0	0	0	0	1	0	0	0	5	3	10	10	26	24	38	23	31	24	39	36	26	35	61	38	38	56	54
230380 Cedro	-39.0597431480294	-6.6049605	24062	24527	0	0	0	0	0	0	0	0	0	0	0	0	1	0	0	0	0	0	0	0	0	1	0	0	1	1	2	7	0	0	4	1	1
230390 Chaval	-41.2445958219436	-3.03890118909178	12163	12615	0	0	0	0	0	0	0	0	0	0	0	0	0	0	0	0	0	0	0	1	1	0	0	1	0	0	0	2	0	0	1	0	0
230393 Choró	-39.1374675315576	-4.84251565928672	12001	12853	0	0	0	0	0	0	0	0	0	0	0	0	0	0	0	0	1	0	0	0	0	0	0	0	0	0	0	0	0	0	0	0	0
230395 Chorozinho	-38.5012856666587	-4.30217091397851	18707	18915	0	0	0	0	0	0	0	0	0	0	0	0	0	0	0	1	1	0	0	0	2	2	2	5	3	3	2	1	1	2	4	1	4
230400 Coreaú	-40.6569510757545	-3.54948786111024	19981	21954	0	0	0	0	0	0	0	0	0	0	0	0	0	0	0	0	0	0	0	0	0	1	1	1	0	1	1	0	3	0	2	2	1
230410 Crateús	-40.6684001308448	-5.17695055079545	70898	72812	0	0	0	0	0	0	0	0	0	0	0	0	0	0	1	0	2	1	2	1	3	5	8	5	3	3	6	5	11	6	4	6	11
230420 Crato	-39.4083902977886	-7.23175278993045	104646	121428	0	0	0	0	0	0	0	0	0	0	0	0	0	0	0	1	0	2	2	1	2	5	2	4	7	1	6	2	6	11	2	10	8
230423 Croatá	-40.9090450981578	-4.41405726551229	16064	17069	0	0	0	0	0	0	0	0	0	0	0	0	0	0	1	1	2	0	3	0	0	0	0	4	0	5	0	4	0	1	3	1	3
230425 Cruz	-40.171278706542	-2.91670805035548	19779	22479	0	0	0	0	0	0	0	0	0	0	0	0	0	0	0	0	1	1	2	1	0	3	1	1	1	0	0	3	1	1	2	2	4
230426 Deputado Irapuan Pinheiro	-39.2615417650871	-5.90896237382936	8385	9095	0	0	0	0	0	0	0	0	0	0	0	0	0	0	0	0	0	0	0	0	0	0	0	0	0	0	0	0	0	0	0	0	0
230427 Ererê	-38.3472589620963	-6.03133272993446	6302	6840	0	0	0	0	0	0	0	0	0	0	0	0	0	0	0	0	0	0	0	0	0	0	0	0	0	0	0	0	0	0	0	0	1
230428 Eusébio	-38.4451218386123	-3.88697288667811	31500	46033	0	0	0	0	0	0	0	0	0	0	0	0	0	0	0	1	0	0	1	0	1	0	1	2	3	3	6	9	2	6	7	5	1
230430 Farias Brito	-39.5708350212066	-6.92710998064911	20315	19007	0	0	0	0	0	0	0	0	0	0	0	0	0	0	0	0	0	0	0	0	0	0	0	0	0	2	0	0	1	1	0	0	0
230435 Forquilha	-40.2587689981082	-3.79895774308495	17488	21786	0	0	0	0	0	0	0	0	0	0	0	0	0	1	0	0	1	1	2	1	0	1	0	2	0	0	0	1	2	6	3	2	0
230440 Fortaleza	-38.5899275550432	-3.723805035	2141402	2452185	0	0	0	1	0	3	8	13	28	52	55	100	159	162	181	213	201	233	386	338	332	326	392	419	467	437	461	658	673	637	609	675	659
230445 Fortim	-37.7989754860384	-4.44980491741282	12066	14817	0	0	0	0	0	0	0	0	0	0	0	0	0	0	0	0	0	0	0	3	1	2	2	2	1	0	1	1	3	1	3	0	1
230450 Frecheirinha	-40.8214052011868	-3.76061193145276	11832	12991	0	0	0	0	0	0	0	0	0	0	0	2	0	0	0	2	1	1	0	0	0	0	0	0	3	1	0	4	1	1	0	3	2
230460 General Sampaio	-39.4535299504286	-4.05104127465347	4866	6218	0	0	0	0	0	0	0	0	0	0	0	0	0	0	0	0	0	0	0	0	0	0	0	0	0	0	0	0	1	1	0	2	1
230465 Graça	-40.755524899564	-4.04693879398909	14813	15049	0	0	0	0	0	0	0	0	0	0	1	0	0	0	1	1	0	0	3	0	0	5	0	3	2	1	0	2	0	0	0	2	0
230470 Granja	-40.8299389910215	-3.11895215616977	48484	52645	0	0	0	0	0	0	0	0	0	0	1	0	1	0	0	0	1	0	1	1	0	0	1	2	1	2	1	1	7	0	1	1	1
230480 Granjeiro	-39.2203088858466	-6.88888437288031	5295	4629	0	0	0	0	0	0	0	0	0	0	0	0	0	0	0	0	0	0	0	0	0	0	0	0	0	0	0	0	0	1	0	0	0
230490 Groaíras	-40.382146023886	-3.91195412920395	8741	10228	0	0	0	0	0	0	0	0	0	0	0	1	0	1	0	3	0	1	0	2	1	1	0	1	1	3	4	3	2	4	0	0	1
230495 Guaiúba	-38.6344347805213	-4.04024350050078	19884	24091	0	0	0	0	0	0	0	0	0	0	0	0	0	0	0	0	0	0	0	1	0	0	0	2	1	0	0	3	1	3	1	2	3
230500 Guaraciaba do Norte	-40.7526331779113	-4.1624510671404	35037	37775	0	0	0	0	0	0	0	0	0	0	0	0	1	0	1	0	2	4	3	5	1	3	6	7	2	7	7	5	1	6	2	1	5
230510 Guaramiranga	-38.94063328506	-4.26205091860387	5714	4164	0	0	0	0	0	0	0	0	0	0	0	0	0	0	0	0	0	0	0	0	0	0	1	0	3	0	0	0	3	0	0	0	0
230520 Hidrolândia	-40.4018171243637	-4.40799944425957	17687	19325	0	0	0	0	0	0	0	0	0	0	0	1	0	0	1	1	0	2	2	1	3	2	2	0	1	2	0	4	1	4	1	5	2
230523 Horizonte	-38.4942395585521	-4.093278	33790	55187	0	0	0	0	0	0	0	0	0	0	0	0	0	0	0	1	0	1	0	1	2	0	3	5	4	9	2	11	12	19	7	5	12
230526 Ibaretama	-38.8216783127295	-4.81865157790641	12561	12922	0	0	0	0	0	0	0	0	0	0	0	0	0	0	0	0	0	0	2	0	0	0	0	1	1	0	1	0	1	0	1	1	1
230530 Ibiapina	-40.8939290197956	-3.93613126224114	22157	23808	0	0	0	0	0	0	0	0	0	0	0	0	0	0	0	2	1	0	1	0	2	2	1	1	2	1	0	1	0	2	1	3	1
230533 Ibicuitinga	-38.6408630485786	-4.96916642282456	9435	11335	0	0	0	0	0	0	0	0	0	0	0	0	0	0	0	0	0	0	0	0	0	0	2	1	0	0	0	0	0	0	0	1	1
230535 Icapuí	-37.3535630985971	-4.71554948783128	16052	18392	0	0	0	0	0	0	0	0	0	0	0	0	0	0	0	0	1	0	0	0	0	0	0	1	0	2	1	1	6	1	0	3	0
230540 Icó	-38.8630851788798	-6.40303125193041	62521	65456	0	0	0	0	0	0	0	0	0	0	0	0	1	0	0	1	0	0	1	2	6	1	4	2	0	2	4	4	1	2	5	1	3
230550 Iguatu	-39.2999056781645	-6.36055472004592	85615	96495	0	0	0	0	0	0	0	0	0	0	0	0	1	1	0	0	2	4	4	7	2	1	7	14	11	8	11	9	19	16	19	13	15
230560 Independência	-40.3093482605607	-5.39802810026086	25262	25573	0	0	0	0	0	0	0	0	0	0	0	0	0	0	0	1	0	0	0	0	0	0	0	3	0	1	1	0	1	0	0	3	0
230565 Ipaporanga	-40.7579663399773	-4.90062978571446	11247	11343	0	0	0	0	0	0	0	0	0	0	0	0	0	0	0	0	0	0	1	0	0	0	1	1	0	1	1	2	0	0	0	1	0
230570 Ipaumirim	-38.7159037441224	-6.78836126021327	11539	12009	0	0	0	0	0	0	1	0	0	0	0	0	0	0	0	0	0	2	1	0	0	0	0	0	0	0	0	0	0	0	0	0	0
230580 Ipu	-40.7187261447301	-4.31343168517722	39078	40296	0	0	0	0	0	0	0	0	0	0	0	0	0	1	4	6	3	4	2	0	1	5	2	4	2	0	1	2	6	4	1	0	3
230590 Ipueiras	-40.7156965105938	-4.543785495	38219	37862	0	0	0	0	0	0	0	0	0	0	0	0	0	0	0	0	1	2	5	3	1	1	1	0	0	1	1	4	5	2	2	1	1
230600 Iracema	-38.3046616556988	-5.80984255286376	13155	13722	0	0	0	0	0	0	0	0	0	0	0	0	0	0	0	0	0	0	0	0	0	0	0	1	1	0	1	0	0	0	1	0	0
230610 Irauçuba	-39.7922381150857	-3.74541880170377	19560	22324	0	0	0	0	0	0	0	0	0	0	0	0	0	0	0	0	1	0	2	0	0	0	0	1	0	0	0	2	0	0	1	0	2
230620 Itaiçaba	-37.821629513686	-4.68340471185561	6579	7316	0	0	0	0	0	0	0	0	0	0	0	0	0	0	0	0	0	1	0	0	1	0	0	0	1	1	2	0	2	1	1	0	0
230625 Itaitinga	-38.5264051494908	-3.97045901630545	29217	35817	0	0	0	0	0	0	0	0	0	0	0	0	0	0	0	0	0	1	4	2	2	4	2	4	4	6	1	8	7	8	7	7	5
230630 Itapagé	-39.5835332386222	-3.68567310984199	41093	48350	0	0	0	0	0	0	0	0	0	0	0	0	0	0	0	0	0	0	0	1	0	1	2	1	4	2	2	2	0	1	0	2	0
230640 Itapipoca	-39.583481575771	-3.4994355	94369	116065	0	0	0	0	0	0	0	0	0	0	0	0	0	0	0	1	2	1	5	2	1	7	2	2	5	4	2	4	6	11	7	6	0
230650 Itapiúna	-38.9206739559252	-4.55474017465125	16276	18626	0	0	0	0	0	0	0	0	0	0	0	0	0	0	0	0	0	0	0	0	0	0	0	0	0	0	1	1	2	0	1	0	0
230655 Itarema	-39.915677748929	-2.923348	30347	37471	0	0	0	0	0	0	0	0	0	0	0	0	0	0	0	0	0	0	0	1	1	0	1	0	1	1	1	0	3	1	2	0	8
230660 Itatira	-39.6179040158845	-4.52892256233297	15541	18894	0	0	0	0	0	0	0	0	0	0	0	0	0	0	0	0	0	0	0	0	0	0	2	1	1	1	0	0	0	0	0	1	0
230670 Jaguaretama	-38.7625262979074	-5.61088956322615	18024	17863	0	0	0	0	0	0	0	0	0	0	0	0	0	0	0	0	0	0	0	0	0	0	0	0	1	0	0	2	1	0	0	0	1
230680 Jaguaribara	-38.4630972955508	-5.45750203396349	8730	10399	0	0	0	0	0	0	0	0	0	0	0	0	0	0	0	0	0	0	1	0	0	0	0	1	1	0	0	0	0	1	0	0	0
230690 Jaguaribe	-38.6230050492668	-5.886459045	35062	34409	0	0	0	0	0	0	0	0	0	0	0	0	0	0	0	0	1	2	1	1	2	5	9	4	8	3	3	5	2	5	10	4	5
230700 Jaguaruana	-37.7823914809586	-4.83955516829761	29735	32236	0	0	0	0	0	0	0	0	0	0	0	0	0	0	0	1	0	0	1	2	0	0	0	1	0	1	3	2	0	1	2	1	0
230710 Jardim	-39.2841644573661	-7.58553646567843	26414	26688	0	0	0	0	0	0	0	0	0	0	0	0	0	0	0	0	0	0	0	0	0	0	0	1	3	2	0	0	0	0	0	0	0
230720 Jati	-39.0051387612294	-7.69274159478333	7265	7660	0	0	0	0	0	0	0	0	0	0	0	0	0	0	0	0	0	0	0	1	0	0	1	0	0	0	0	0	0	0	0	0	0
230725 Jijoca de Jericoacoara	-40.4387354018727	-2.89968270887056	12089	17002	0	0	0	0	0	0	0	0	0	0	1	0	0	0	0	0	0	1	2	1	0	1	1	1	2	2	2	5	3	4	3	1	4
230730 Juazeiro do Norte	-39.3169933556143	-7.210766	212133	249939	0	0	0	0	0	0	0	0	0	0	0	0	0	0	0	1	1	1	13	7	6	6	12	11	9	16	11	8	13	36	26	25	31
230740 Jucás	-39.5267762434303	-6.52254927305863	22632	23807	0	0	0	0	0	0	0	0	0	0	0	0	0	0	0	0	1	0	0	0	0	0	0	2	0	0	0	2	4	3	1	2	2
230750 Lavras da Mangabeira	-38.9672750539277	-6.75474797684014	31203	31090	0	0	0	0	0	0	0	0	0	0	0	0	0	0	0	0	1	0	0	0	0	0	1	1	0	0	1	1	1	0	0	2	0
230760 Limoeiro do Norte	-38.0990948704529	-5.15023902	49620	56264	0	0	0	0	0	0	0	0	0	0	0	0	0	0	0	0	1	1	1	3	1	4	3	2	3	7	5	2	1	6	1	3	5
230763 Madalena	-39.5757886826003	-4.85243417660198	14864	18088	0	0	0	0	0	0	0	0	0	0	0	0	0	0	0	0	0	0	0	0	0	1	0	0	2	0	0	0	1	1	0	2	0
230765 Maracanaú	-38.6244186465865	-3.87696445102036	179732	209057	0	0	0	0	0	1	0	0	0	0	1	0	0	3	2	6	5	10	19	13	17	24	18	21	33	20	23	38	46	52	40	43	50
230770 Maranguape	-38.6858512476873	-3.89186946	88135	113561	0	0	0	0	0	0	0	0	0	0	0	1	0	0	1	4	0	3	1	2	4	3	2	4	2	4	4	7	4	5	9	4	7
230780 Marco	-40.1516436427496	-3.120707025	20427	24703	0	0	0	0	0	0	0	0	0	0	0	0	0	0	0	0	0	0	2	1	1	0	1	1	0	1	0	0	1	0	0	0	0
230790 Martinópole	-40.6993551750691	-3.22501222744216	8602	10214	0	0	0	0	0	0	0	0	0	0	0	0	0	0	0	0	0	0	0	0	0	0	0	0	0	0	0	0	0	0	0	0	2
230800 Massapê	-40.3421348648013	-3.52387058428249	29574	35191	0	0	0	0	0	0	0	0	0	0	1	0	0	0	0	0	0	0	1	0	0	0	1	0	1	1	0	0	4	1	0	0	3
230810 Mauriti	-38.772795438031	-7.387398	42399	44240	0	0	0	0	0	0	0	0	0	0	0	0	0	0	0	0	0	0	0	1	1	0	0	1	0	0	1	1	2	0	1	1	0
230820 Meruoca	-40.4508809567861	-3.53900666231988	11339	13693	0	0	0	0	0	0	0	0	0	0	0	0	0	0	0	0	1	0	2	1	0	0	0	0	0	0	0	0	0	3	1	0	0
230830 Milagres	-38.9431567662076	-7.31042779678189	26959	28316	0	0	0	0	0	0	0	0	0	0	0	0	0	0	0	0	0	0	0	0	0	0	0	2	1	0	0	0	2	1	1	0	1
230835 Milhã	-39.2035741816436	-5.67956410088697	13028	13086	0	0	0	0	0	0	0	0	0	0	0	0	0	0	0	0	0	0	0	0	0	1	0	0	0	0	0	2	0	1	0	0	2
230837 Miraíma	-39.9700648820021	-3.56859990655738	11417	12800	0	0	0	0	0	0	0	0	0	0	0	0	0	0	0	0	0	2	0	0	0	0	0	0	0	0	0	0	0	0	1	0	2
230840 Missão Velha	-39.1451977078653	-7.24323151378516	32586	34274	0	0	0	0	0	0	0	0	0	0	0	0	0	0	0	0	0	0	0	2	1	0	1	0	0	1	1	1	0	1	1	1	1
230850 Mombaça	-39.6244052478572	-5.74700454	41215	42690	0	0	0	0	0	0	0	0	0	0	0	0	0	0	0	0	0	0	0	1	2	1	2	5	2	3	0	3	8	2	0	2	1
230860 Monsenhor Tabosa	-40.0700674615929	-4.78309129145873	16344	16705	0	0	0	0	0	0	0	0	0	0	0	0	0	0	0	0	0	1	0	1	0	2	2	1	1	1	1	1	2	2	2	2	2
230870 Morada Nova	-38.3649073450731	-5.09695200016721	64400	62065	0	0	0	0	0	0	0	0	0	0	0	0	0	0	0	0	0	1	2	3	2	2	5	5	3	0	6	6	5	2	2	7	0
230880 Moraújo	-40.6835989271198	-3.46636327439925	7046	8070	0	0	0	0	0	0	0	0	0	0	0	0	0	0	0	0	0	0	0	0	0	1	0	0	0	0	0	0	1	0	0	0	0
230890 Morrinhos	-40.1241788929331	-3.22883053425389	17928	20700	0	0	0	0	0	0	0	0	0	0	0	0	0	0	0	0	0	0	0	1	0	1	0	0	0	3	1	0	2	1	0	0	0
230900 Mucambo	-40.7452804651593	-3.90602997959821	13811	14102	0	0	0	0	0	0	0	0	0	0	0	1	0	1	1	2	1	1	3	2	0	2	0	0	1	2	2	0	2	0	1	0	3
230910 Mulungu	-38.9930659239268	-4.29952832007765	8897	11485	0	0	0	0	0	0	0	0	0	0	0	0	0	0	0	0	0	0	0	1	0	0	0	0	1	0	0	1	1	0	0	1	1
230920 Nova Olinda	-39.6794854726644	-7.08410281138904	12077	14256	0	0	0	0	0	0	0	0	0	0	0	0	0	0	0	0	0	0	0	0	1	0	1	0	0	0	0	0	1	0	0	0	0
230930 Nova Russas	-40.5653033548825	-4.7068083499366	29347	30965	0	0	0	0	0	0	0	0	0	0	1	0	0	1	0	1	0	0	4	1	1	1	0	1	4	1	0	7	2	1	3	3	1
230940 Novo Oriente	-40.7747672682117	-5.53386483554612	26119	27453	0	0	0	0	0	0	0	0	0	0	0	0	0	0	0	1	0	0	1	2	0	3	1	0	1	2	0	3	0	0	1	0	2
230945 Ocara	-38.5985379827902	-4.48506654454779	21584	24007	0	0	0	0	0	0	0	0	0	0	0	0	0	0	0	0	0	0	1	0	1	0	0	1	2	1	1	0	1	1	1	1	0
230950 Orós	-38.9135959845487	-6.24279878368762	22023	21389	0	0	0	0	0	0	0	0	0	0	0	0	1	0	1	1	0	0	0	2	1	2	1	1	3	0	0	0	1	0	0	0	2
230960 Pacajus	-38.4670222648935	-4.17054051	44070	61838	0	0	0	0	0	0	0	0	0	0	0	0	0	0	0	0	1	0	2	2	3	7	1	7	6	3	6	11	8	10	10	6	13
230970 Pacatuba	-38.6182993120325	-3.98612002229387	51696	72299	0	0	0	0	0	0	0	0	0	0	0	0	0	0	1	0	1	1	0	1	4	3	6	9	5	4	3	3	7	6	2	4	6
230980 Pacoti	-38.9258889386659	-4.22476543307066	10929	11607	0	0	0	0	0	0	0	0	0	0	0	0	0	0	0	0	1	0	0	0	0	0	3	1	0	0	0	0	0	0	3	0	1
230990 Pacujá	-40.6967361072542	-3.97839438605716	5653	5986	0	0	0	0	0	0	0	0	0	0	0	0	0	1	0	1	0	0	1	0	0	2	1	0	1	0	1	1	0	6	2	1	1
231000 Palhano	-37.9662351610974	-4.74394507677329	8166	8866	0	0	0	0	0	0	0	0	0	0	0	0	0	0	0	0	0	0	0	0	0	0	0	0	0	0	0	1	1	0	1	2	1
231010 Palmácia	-38.8450290663103	-4.14898177452437	9859	12005	0	0	0	0	0	0	0	0	0	0	0	0	0	0	0	0	0	1	0	1	0	1	0	0	1	0	0	0	0	0	0	0	0
231020 Paracuru	-39.0295453441225	-3.41163500915711	27541	31636	0	0	0	0	0	1	0	0	0	0	0	0	0	1	0	0	0	1	2	1	1	1	3	0	3	4	1	5	0	2	10	6	4
231025 Paraipaba	-39.1481155272123	-3.43619672787107	25462	30041	0	0	0	0	0	0	0	0	0	0	0	0	0	0	0	1	0	1	2	1	2	4	1	5	1	1	2	2	6	4	2	5	4
231030 Parambu	-40.6942072413457	-6.21033600172244	32302	31309	0	0	0	0	0	0	0	0	0	0	0	0	0	0	0	0	0	0	2	1	0	0	2	0	0	1	2	3	4	2	1	4	2
231040 Paramoti	-39.2394664950313	-4.09743233197343	10970	11308	0	0	0	0	0	0	0	0	0	0	0	0	0	0	0	0	0	1	0	0	0	1	0	0	0	1	1	0	0	0	2	0	0
231050 Pedra Branca	-39.7139376447036	-5.4546855	40742	41890	0	0	0	0	0	0	0	0	0	0	0	0	0	0	0	0	1	0	1	0	1	2	2	1	2	0	0	5	0	1	1	2	1
231060 Penaforte	-39.0741275240802	-7.82991461205567	7017	8226	0	0	0	0	0	0	0	0	0	0	0	0	0	0	0	1	0	0	0	0	0	0	0	0	2	0	0	0	0	2	0	0	3
231070 Pentecoste	-39.267008731469	-3.79626673615443	32600	35400	0	0	0	0	0	0	0	0	0	0	0	0	0	0	0	1	1	0	2	1	2	0	2	1	6	4	3	7	12	2	4	1	10
231080 Pereiro	-38.4591360389541	-6.04507690203015	15225	15757	0	0	0	0	0	0	0	0	0	0	0	0	0	0	0	0	0	1	0	1	0	0	0	0	1	0	1	4	0	1	2	0	0
231085 Pindoretama	-38.3000879762561	-4.02780399274118	14951	18683	0	0	0	0	0	0	0	0	0	0	0	0	0	0	0	0	2	0	0	0	0	2	2	0	0	5	2	3	3	4	3	0	5
231090 Piquet Carneiro	-39.419406255538	-5.80856955977343	13131	15467	0	0	0	0	0	0	0	0	0	0	0	0	0	0	0	0	0	0	1	0	1	0	0	0	0	0	3	0	0	0	1	0	0
231095 Pires Ferreira	-40.6465412477527	-4.24215414323442	8643	10216	0	0	0	0	0	0	0	0	0	0	0	0	0	0	0	0	0	0	0	0	0	0	0	1	0	0	0	0	0	1	0	0	3
231100 Poranga	-40.9263795102653	-4.74395073194117	11737	12001	0	0	0	0	0	0	0	0	0	0	0	0	0	0	0	0	0	0	0	0	0	0	0	0	1	1	1	0	0	0	0	2	0
231110 Porteiras	-39.1153314614829	-7.53574644160671	15658	15061	0	0	0	0	0	0	0	0	0	0	0	0	0	0	0	0	0	0	0	0	0	0	0	0	1	0	0	1	0	0	0	0	0
231120 Potengi	-40.0321325356878	-7.09017946960707	9138	10276	0	0	0	0	0	0	0	0	0	0	0	0	0	0	0	0	0	0	0	0	0	0	0	0	0	1	0	0	1	2	0	0	1
231123 Potiretama	-38.1579178531648	-5.72166790374219	5768	6126	0	0	0	0	0	0	0	0	0	0	0	0	0	0	0	0	0	0	0	0	0	0	0	0	0	0	0	0	0	0	0	0	0
231126 Quiterianópolis	-40.7044888468331	-5.8470092293282	18355	19921	0	0	0	0	0	0	0	0	0	0	0	0	0	0	0	0	0	0	1	0	0	0	0	1	1	1	0	2	0	0	1	1	1
231130 Quixadá	-39.0117446758304	-4.9637	69654	80604	0	0	0	0	0	0	0	0	0	0	0	0	0	0	0	0	0	1	1	2	5	2	1	3	8	2	5	12	11	5	10	16	9
231135 Quixelô	-39.202294366455	-6.25121190037953	15596	15000	0	0	0	0	0	0	0	0	0	0	0	0	0	0	0	0	0	0	0	0	0	0	0	0	0	0	1	0	0	0	0	0	1
231140 Quixeramobim	-39.2943542269635	-5.19840483742558	59235	71887	0	0	0	0	0	0	0	0	0	1	0	0	0	0	0	0	1	1	1	0	0	1	1	1	2	1	0	0	2	2	1	1	7
231150 Quixeré	-37.9905222250863	-5.06872895444067	16862	19412	0	0	0	0	0	0	0	0	0	0	0	0	0	0	0	0	0	0	0	0	0	0	0	0	0	0	3	1	2	0	2	3	1
231160 Redenção	-38.7295707505904	-4.22295815020099	24993	26415	0	0	0	0	0	0	0	0	0	0	1	0	0	0	0	0	0	1	2	2	1	2	0	0	3	3	1	3	2	2	1	2	3
231170 Reriutaba	-40.5846120036545	-4.14156760083061	21224	19455	0	0	0	0	0	0	0	0	0	0	0	1	1	1	0	0	0	1	2	3	1	2	0	2	0	1	0	0	0	5	2	2	3
231180 Russas	-37.9754312969011	-4.93973781536402	57320	69833	0	0	0	0	0	0	0	0	0	0	0	0	0	0	1	2	1	0	1	2	3	6	5	4	10	5	9	21	9	8	8	11	19
231190 Saboeiro	-39.9045806984177	-6.53643335248083	16226	15752	0	0	0	0	0	0	0	0	0	0	0	0	0	0	0	0	0	0	0	0	0	0	1	0	0	0	1	2	0	0	0	0	0
231195 Salitre	-40.46475206463	-7.28452868497372	13925	15453	0	0	0	0	0	0	0	0	0	0	0	0	0	0	0	0	0	0	0	0	0	0	0	0	0	0	0	0	0	0	0	1	0
231220 Santa Quitéria	-40.2094628598127	-3.45977534173114	26198	29946	0	0	0	0	0	0	0	0	0	0	0	0	0	0	0	0	1	1	0	1	1	0	3	0	0	0	0	2	1	1	1	2	0
231200 Santana do Acaraú	-39.7379797815466	-7.18089778328218	16847	17170	0	0	0	0	0	0	0	0	0	0	0	0	0	0	0	0	0	0	0	0	0	0	0	0	0	0	0	0	0	0	1	0	0
231210 Santana do Cariri	-40.153507813582	-4.3332705	42375	42763	0	0	0	0	0	0	0	0	0	0	0	0	0	1	0	0	2	0	1	1	1	1	1	3	2	1	2	0	5	1	2	1	0
231230 São Benedito	-40.8644898757611	-4.04472699	39894	44178	0	0	0	0	0	0	0	0	0	0	0	1	0	0	0	3	1	2	5	2	2	5	4	3	2	2	4	9	5	11	2	4	6
231240 São Gonçalo do Amarante	-38.9720758652803	-3.6056325	35608	43890	0	0	0	0	0	0	0	0	0	0	0	0	0	0	0	1	0	1	1	0	0	1	2	3	5	2	4	4	1	7	4	2	4
231250 São João do Jaguaribe	-38.2719407043798	-5.26863055048591	8650	7900	0	0	0	0	0	0	0	0	0	0	0	0	0	0	0	0	0	0	0	0	1	0	1	1	0	0	0	0	0	0	0	0	0
231260 São Luís do Curu	-39.2416061849713	-3.67300925322864	11497	12332	0	0	0	0	0	0	0	0	0	0	0	0	0	0	0	0	2	1	0	0	1	1	2	1	0	2	0	0	1	1	1	1	1
231270 Senador Pompeu	-39.3753253308417	-5.58934375213112	27225	26469	0	0	0	0	0	0	0	0	0	0	0	0	0	0	0	0	0	0	1	0	0	0	0	1	0	0	0	1	2	1	0	1	0
231280 Senador Sá	-40.4637920044144	-3.35178962803698	5605	6852	0	0	0	0	0	0	0	0	0	0	0	0	0	0	0	0	0	0	0	0	0	0	0	1	1	0	0	0	0	1	0	1	0
231290 Sobral	-40.3486680336582	-3.68803768376442	155276	188233	0	0	0	0	0	0	0	0	0	2	3	6	3	1	5	8	8	9	13	12	14	23	8	14	16	16	10	18	22	22	17	22	26
231300 Solonópole	-39.0082249132446	-5.72635129100783	16902	17665	0	0	0	0	0	0	0	0	0	0	0	0	0	0	0	0	0	0	1	1	1	0	0	2	2	1	2	1	2	1	1	0	4
231310 Tabuleiro do Norte	-38.129737128172	-5.24380386987735	27098	29204	0	0	0	0	0	0	0	0	0	0	0	0	0	1	0	0	0	0	3	6	2	6	4	2	3	5	2	7	2	5	6	3	2
231320 Tamboril	-40.319068513296	-4.83392858315588	25973	25451	0	0	0	0	0	0	0	0	0	0	0	0	0	0	0	0	1	1	1	0	2	1	0	1	1	0	0	0	0	1	1	0	0
231325 Tarrafas	-39.7584941948653	-6.68259031473737	9213	8910	0	0	0	0	0	0	0	0	0	0	0	0	0	0	0	0	0	0	0	0	0	0	0	0	0	0	0	0	0	0	0	0	0
231330 Tauá	-40.2926246551049	-6.00299893985789	51948	55716	0	0	0	0	0	0	0	0	0	0	0	0	0	0	0	0	1	1	0	0	3	3	3	4	7	4	1	9	5	6	1	6	7
231335 Tejuçuoca	-39.5768263617106	-3.98971180859371	13519	16827	0	0	0	0	0	0	0	0	0	0	0	0	0	0	0	0	0	0	0	0	0	0	0	1	0	0	0	0	0	0	0	0	1
231340 Tianguá	-40.9917056226916	-3.722674	58069	68892	0	0	0	0	0	0	0	0	0	0	1	0	0	0	0	1	2	0	1	3	0	3	1	3	6	4	1	10	2	1	2	4	2
231350 Trairi	-39.272231872633	-3.26442016913387	44527	51422	0	0	0	0	0	0	0	0	0	0	0	0	0	0	0	1	0	0	1	2	0	2	4	3	6	1	2	6	0	5	4	6	2
231355 Tururu	-39.4343635369541	-3.59559523549983	11498	14408	0	0	0	0	0	0	0	0	0	0	0	0	0	0	0	0	0	1	0	0	0	0	0	1	1	0	0	0	0	0	1	2	0
231360 Ubajara	-40.9071439279714	-3.84849143521655	27095	31787	0	0	0	0	0	0	0	0	0	0	0	0	0	0	0	0	2	3	0	2	0	4	0	1	2	1	0	4	0	5	0	1	2
231370 Umari	-38.7013257158543	-6.64724437520981	7435	7545	0	0	0	0	0	0	0	0	0	0	0	0	0	0	0	0	0	0	0	0	0	0	0	1	0	0	0	0	0	0	0	0	1
231375 Umirim	-39.3423844042955	-3.67556189809805	17343	18802	0	0	0	0	0	0	0	0	0	0	0	0	0	0	0	0	0	0	0	0	0	0	1	1	1	0	0	0	0	0	1	0	1
231380 Uruburetama	-39.5081780697542	-3.62301683368172	16444	19765	0	0	0	0	0	0	0	0	0	0	0	0	0	0	0	0	0	0	0	0	0	0	1	0	0	1	0	0	0	1	2	2	0
231390 Uruoca	-40.5611630276796	-3.31323066042929	11479	12883	0	0	0	0	0	0	0	0	0	0	0	0	0	0	0	0	0	0	0	0	0	0	0	0	1	0	0	1	1	0	0	0	0
231395 Varjota	-40.4789932740701	-4.18282228275994	16593	17593	0	0	0	0	0	0	0	0	0	0	0	1	0	0	0	1	2	1	1	2	1	0	1	1	2	1	2	2	1	3	0	1	1
231400 Várzea Alegre	-39.2989329971137	-6.79184585564321	34844	38434	0	0	0	0	0	0	0	0	0	0	0	0	0	0	0	0	1	1	0	0	0	1	0	0	0	1	0	0	0	0	0	0	3
231410 Viçosa do Ceará	-41.0916290750336	-3.56601275320063	45427	54955	0	0	0	0	0	0	0	0	0	0	0	0	0	0	0	0	0	0	1	0	0	0	1	0	1	0	2	3	2	1	5	1	7
240010 Acari	-36.6437388699983	-6.44208508893385	11189	11035	0	0	0	0	0	0	0	0	0	0	0	0	0	0	1	1	0	1	2	1	3	0	1	0	2	0	0	1	0	0	0	0	1
240020 Açu	-36.9179232199589	-5.57194599924666	47904	53227	0	0	0	0	0	0	0	0	0	0	0	0	0	0	1	0	0	2	1	1	0	1	1	0	6	4	1	4	0	3	3	9	5
240030 Afonso Bezerra	-36.5091482339596	-5.49873426813082	10867	10844	0	0	0	0	0	0	0	0	0	0	0	0	0	0	0	0	0	0	0	0	0	0	0	0	0	0	0	0	0	0	1	0	0
240040 Água Nova	-38.2908249542281	-6.20471671883501	2678	2980	0	0	0	0	0	0	0	0	0	0	0	0	0	0	0	0	0	0	0	0	0	0	0	0	0	0	0	0	0	0	0	0	0
240050 Alexandria	-38.0192888913064	-6.41713633794429	13772	13507	0	0	0	0	0	0	0	0	0	0	0	0	0	0	0	0	1	1	0	0	0	0	0	0	0	1	0	0	1	0	1	0	1
240060 Almino Afonso	-37.7631253023649	-6.15742069252536	5195	4871	0	0	0	0	0	0	0	0	0	0	0	0	0	0	0	0	0	0	0	0	0	0	0	0	0	0	0	4	2	0	0	0	0
240070 Alto do Rodrigues	-36.7594926142107	-5.293807787638	9499	12305	0	0	0	0	0	0	0	0	0	0	0	1	0	0	0	0	0	1	0	0	3	1	0	0	0	2	0	1	0	1	0	0	1
240080 Angicos	-36.6054328737792	-5.66036532908629	11626	11549	0	0	0	0	0	0	0	0	0	0	1	0	0	0	1	0	0	0	0	0	1	1	1	1	0	0	0	3	0	1	1	0	1
240090 Antônio Martins	-37.8857345656395	-6.21600445470736	6757	6907	0	0	0	0	0	0	0	0	0	0	0	0	0	0	0	1	0	0	2	0	0	0	0	0	0	0	0	1	0	0	0	0	0
240100 Apodi	-37.797784476271	-5.66376981922722	34174	34763	0	0	0	0	0	0	0	0	0	0	0	0	0	0	0	0	0	0	0	0	0	0	0	3	0	4	4	2	2	0	1	3	1
240110 Areia Branca	-37.1312717156955	-4.9528976305617	22530	25315	0	0	0	0	0	0	0	0	0	0	0	0	1	3	1	3	0	4	0	1	2	1	1	3	2	9	10	2	3	5	7	7	5
240120 Arês	-35.1606360959418	-6.19371227448261	11323	12924	0	0	0	0	0	0	0	0	0	0	0	0	0	0	0	0	0	0	1	0	0	0	1	1	0	0	1	0	0	0	0	0	1
240130 Augusto Severo	-37.3088725642243	-5.85811442404707	9024	9289	0	0	0	0	0	0	0	0	0	0	0	0	0	0	0	0	0	0	0	0	0	0	0	0	0	0	0	0	0	0	0	0	0
240140 Baía Formosa	-35.0090361817886	-6.36999230418874	7821	8573	0	0	0	0	0	0	0	0	0	0	0	0	0	0	1	0	1	1	1	0	1	0	1	0	0	0	0	2	0	0	1	0	0
240145 Baraúna	-37.6181801950628	-5.07661810480469	18922	24182	0	0	0	0	0	0	0	0	0	0	0	0	0	0	0	0	0	0	0	0	0	1	0	1	0	2	2	0	7	3	2	6	4
240150 Barcelona	-35.9267945279531	-5.9481318482859	3990	3950	0	0	0	0	0	0	0	0	0	0	0	1	0	0	0	0	0	0	0	0	0	0	0	0	0	0	0	0	0	0	0	0	0
240160 Bento Fernandes	-35.8216988907063	-5.69238331769413	4709	5113	0	0	0	0	0	0	0	0	0	0	0	0	0	0	0	0	0	0	0	0	0	0	0	0	0	0	0	0	0	0	0	0	0
240165 Bodó	-36.413837702334	-5.98804524994105	2775	2425	0	0	0	0	0	0	0	0	0	0	0	0	0	0	0	0	0	0	0	0	0	0	0	1	0	0	0	0	0	0	0	0	0
240170 Bom Jesus	-35.5888032897951	-5.98631885234114	8608	9440	0	0	0	0	0	0	0	0	0	0	0	0	0	0	0	1	0	1	0	0	0	1	1	0	0	0	0	0	0	1	0	1	1
240180 Brejinho	-35.3573540540418	-6.19257905870004	10317	11577	0	0	0	0	0	0	0	0	0	0	0	1	0	0	1	0	0	1	0	0	0	0	0	2	0	0	0	0	0	0	0	1	0
240185 Caiçara do Norte	-36.0558571538451	-5.06299440936317	5842	6016	0	0	0	0	0	0	0	0	0	0	0	0	0	0	0	0	0	0	0	0	1	0	0	0	1	0	0	0	0	0	0	0	0
240190 Caiçara do Rio do Vento	-35.9997904110862	-5.75908714277655	2867	3308	0	0	0	0	0	0	0	0	0	0	0	0	0	0	0	0	0	1	0	0	0	0	0	0	0	1	0	0	1	0	0	0	0
240200 Caicó	-37.0964887711922	-6.45913883139328	57002	62709	0	0	0	0	0	0	0	0	0	0	0	3	0	0	0	0	2	0	3	1	0	4	0	1	2	5	2	2	5	3	2	4	4
240210 Campo Redondo	-36.1825045694096	-6.24338305317339	9201	10266	0	0	0	0	0	0	0	0	0	0	0	0	0	0	0	0	0	0	0	0	0	0	0	0	0	0	0	0	0	1	1	1	0
240220 Canguaretama	-35.1285396639931	-6.37492521572032	27011	30916	0	0	0	0	0	0	0	0	0	0	0	1	0	1	0	0	0	2	0	0	1	1	1	0	3	4	1	4	1	3	1	1	3
240230 Caraúbas	-37.5537021978471	-5.79117610285868	18810	19576	0	0	0	0	0	0	0	0	0	0	0	1	0	0	0	1	0	2	0	0	1	0	0	0	1	3	1	3	1	0	2	0	1
240240 Carnaúba dos Dantas	-36.5952519214664	-6.56073251736681	6572	7429	0	0	0	0	0	0	0	0	0	0	0	0	0	0	0	0	0	0	0	0	0	0	0	0	0	0	0	1	0	0	0	0	0
240250 Carnaubais	-36.8346423564497	-5.33978539431904	8192	9762	0	0	0	0	0	0	0	0	0	0	0	0	0	0	0	0	0	0	0	0	0	0	0	1	0	0	1	0	0	0	0	1	0
240260 Ceará-Mirim	-35.42448692853	-5.64098359191175	62424	68141	0	0	0	0	0	0	0	0	0	0	0	1	0	0	1	3	3	0	3	0	2	4	6	4	2	7	3	13	7	10	3	7	4
240270 Cerro Corá	-36.3457414414503	-6.0348271931366	10839	10916	0	0	0	0	0	0	0	0	0	0	0	0	0	0	0	0	0	0	1	0	0	0	0	0	0	0	0	0	0	0	0	0	0
240280 Coronel Ezequiel	-36.2147710444246	-6.38340239029441	5409	5405	0	0	0	0	0	0	0	0	0	0	0	0	0	0	0	0	0	0	0	0	0	0	0	1	0	0	1	0	1	0	0	0	0
240290 Coronel João Pessoa	-38.4402581627126	-6.26011221139078	4703	4772	0	0	0	0	0	0	0	0	0	0	0	0	0	0	0	0	0	0	0	0	0	0	2	0	1	0	0	0	0	0	0	0	0
240300 Cruzeta	-36.7917053203155	-6.41317640695567	8138	7967	0	0	0	0	0	0	0	0	0	0	0	0	0	0	1	0	0	0	0	0	0	0	0	0	0	0	0	1	1	1	0	0	0
240310 Currais Novos	-36.5162192209593	-6.26467221895558	40791	42652	0	0	0	0	0	0	0	0	0	0	0	0	0	2	1	1	4	1	0	3	1	1	2	1	0	1	3	3	3	4	1	3	2
240320 Doutor Severiano	-38.3736830788222	-6.09368737055909	6552	6492	0	0	0	0	0	0	0	0	0	0	0	0	0	0	0	0	0	1	0	0	0	0	1	0	0	0	0	0	1	0	0	0	0
240330 Encanto	-35.2592090738617	-5.91036975825394	124690	202456	0	0	0	0	0	0	0	0	0	0	0	2	1	0	0	0	4	3	8	6	11	4	8	12	9	33	13	24	23	19	25	33	45
240340 Equador	-38.3048789906516	-6.1111342006329	4798	5231	0	0	0	0	0	0	0	0	0	0	0	0	0	1	0	0	0	0	1	0	0	1	0	0	0	0	0	0	0	0	0	2	0
240350 Espírito Santo	-36.7164124288599	-6.94584274907483	5664	5822	0	0	0	0	0	0	0	0	0	0	0	0	0	0	0	0	0	0	0	0	0	0	0	0	0	0	0	0	0	0	0	0	0
240360 Extremoz	-35.3170907892286	-6.33557170320116	10715	10475	0	0	0	0	0	0	0	0	0	0	0	0	0	0	0	0	0	0	0	0	0	1	0	0	0	0	0	0	3	2	0	1	0
240370 Felipe Guerra	-35.3140254320232	-5.70270993620874	19572	24569	0	0	0	0	0	0	0	0	0	0	0	1	0	0	0	0	2	5	3	3	0	1	3	0	1	2	1	4	2	8	0	8	9
240375 Fernando Pedroza	-37.6913850557146	-5.60196176980821	5534	5734	0	0	0	0	0	0	0	0	0	0	0	0	0	0	0	0	0	0	0	0	0	0	0	0	0	0	0	0	0	0	0	0	0
240380 Florânia	-36.5324535353652	-5.69601578146739	2650	2854	0	0	0	0	0	0	0	0	0	0	0	0	0	0	0	0	1	0	0	0	0	0	0	0	0	0	0	0	0	0	0	0	1
240390 Francisco Dantas	-36.8140762988106	-6.12695195501155	8978	8959	0	0	0	0	0	0	0	0	0	0	0	0	0	0	0	0	0	0	0	0	0	1	0	0	0	0	0	0	0	1	0	0	0
240400 Frutuoso Gomes	-38.1256497554185	-6.08809671674326	3021	2874	0	0	0	0	0	0	0	0	0	0	0	0	0	0	0	0	0	0	0	0	0	0	0	1	0	0	0	0	0	0	0	0	0
240410 Galinhos	-37.8409607540419	-6.15623279929201	4580	4233	0	0	0	0	0	0	0	0	0	0	0	0	0	0	0	0	0	0	0	0	0	0	0	0	0	1	3	0	1	2	0	2	1
240420 Goianinha	-36.2746400699779	-5.09168977841149	1767	2159	0	0	0	0	0	0	0	0	0	0	0	0	0	0	0	0	0	0	0	0	0	0	0	0	0	0	0	0	0	0	1	1	0
240430 Governador Dix-Sept Rosado	-35.2177861245435	-6.25059038995067	17661	22481	0	0	0	0	0	0	0	0	0	0	0	0	0	1	0	0	0	1	0	1	1	0	0	2	2	1	2	2	6	7	4	0	2
240440 Grossos	-37.5219118430218	-5.45891384210597	11772	12374	0	0	0	0	0	0	0	0	0	0	0	0	0	0	0	0	0	1	0	0	0	0	0	0	1	1	0	2	0	0	1	2	1
240450 Guamaré	-37.1574841600262	-4.97551480707414	8249	9393	0	0	0	0	0	0	0	0	0	0	0	0	0	0	0	0	0	0	0	0	0	0	0	0	0	1	0	0	0	3	2	1	0
240460 Ielmo Marinho	-36.3181443773969	-5.10736295459178	8149	12404	0	0	0	0	0	0	0	0	0	0	0	0	0	0	0	0	0	0	0	0	0	0	0	1	1	1	1	1	1	0	0	5	0
240470 Ipanguaçu	-35.5528293750625	-5.81531503827622	10249	12171	0	0	0	0	0	0	0	0	0	0	0	0	0	0	0	0	0	0	0	0	0	0	0	0	0	0	0	0	1	0	0	0	0
240480 Ipueira	-36.8528746046542	-5.49714835330496	11924	13856	0	0	0	0	0	0	0	0	0	0	0	0	0	0	0	0	0	0	0	0	0	0	0	0	1	1	3	0	0	0	0	0	4
240485 Itajá	-37.1978561298861	-6.81555076188514	1902	2077	0	0	0	0	0	0	0	0	0	0	0	0	0	0	1	0	0	0	0	0	0	0	0	0	0	0	0	0	0	0	0	0	0
240490 Itaú	-36.8698181053353	-5.64354760896815	6249	6932	0	0	0	0	0	0	0	0	0	0	0	0	0	0	0	0	0	0	0	0	0	0	0	0	0	0	0	0	1	1	0	2	1
240500 Jaçanã	-37.9882686256902	-5.83793607342512	5271	5564	0	0	0	0	0	0	0	0	0	0	0	0	0	0	0	0	0	0	1	0	0	0	0	0	1	0	0	0	1	2	0	2	1
240510 Jandaíra	-36.2055929077335	-6.42497334736577	7677	7925	0	0	0	0	0	0	0	0	0	0	0	0	0	0	0	0	0	0	0	0	0	0	0	0	0	0	1	0	0	0	1	2	0
240520 Janduís	-36.1305852719426	-5.35528	6124	6801	0	0	0	0	0	0	0	0	0	0	0	0	0	0	0	0	0	1	0	0	0	0	0	0	0	1	0	0	0	0	0	0	2
240530 Januário Cicco	-37.4092111089131	-6.01609270285832	5597	5345	0	0	0	0	0	0	0	0	0	0	0	0	0	0	0	0	0	0	0	0	0	0	0	0	0	1	0	0	0	0	0	0	0
240540 Japi	-35.600891962575	-6.15609802255279	7687	9011	0	0	0	0	0	0	0	0	0	0	0	0	0	0	0	0	0	0	0	0	0	0	1	0	0	0	0	0	1	0	1	0	0
240550 Jardim de Angicos	-35.9459348280456	-6.46056601331605	6328	5522	0	0	0	0	0	0	0	0	0	0	0	0	0	0	1	0	1	0	0	0	1	1	1	0	0	1	0	0	0	0	0	0	0
240560 Jardim de Piranhas	-35.969954329802	-5.6526312123534	2670	2607	0	0	0	0	0	0	0	0	0	0	0	0	0	0	0	0	0	0	0	0	0	0	0	0	0	0	0	0	0	0	0	0	0
240570 Jardim do Seridó	-37.3492178522692	-6.38009754919079	11994	13506	0	0	0	0	0	0	0	0	0	0	0	0	0	0	0	0	0	0	0	0	0	0	0	1	0	3	0	2	0	2	2	1	3
240580 João Câmara	-36.77458152338	-6.58633625168301	12041	12113	0	0	0	0	0	0	0	0	0	0	0	0	0	0	0	0	0	0	0	1	0	1	0	0	0	0	1	0	0	0	0	0	0
240590 João Dias	-35.8167878738553	-5.53842338336333	29248	32227	0	0	0	0	0	0	0	0	0	0	0	0	0	0	0	0	0	2	0	1	2	0	2	0	0	5	3	1	3	1	2	2	1
240600 José da Penha	-37.7969607820048	-6.27611409784306	2596	2601	0	0	0	0	0	0	0	0	0	0	0	0	0	0	0	0	0	0	0	0	0	1	0	0	0	0	0	0	0	0	0	0	0
240610 Jucurutu	-38.2844030704544	-6.31268844277092	5908	5868	0	0	0	0	0	0	0	0	0	0	0	0	0	0	0	0	0	1	0	0	0	0	0	0	0	0	0	0	0	0	0	0	0
240615 Jundiá	-37.020225829413	-6.03341878412747	17319	17692	0	0	0	0	0	0	0	0	0	0	0	0	0	0	0	0	1	2	0	0	0	0	0	0	1	0	0	1	0	0	0	0	0
240620 Lagoa d'Anta	-35.3277885218596	-6.26916933108908	0	3582	0	0	0	0	0	0	0	0	0	0	0	0	0	0	0	0	0	0	0	0	0	0	0	0	0	0	0	0	0	0	0	0	0
240630 Lagoa de Pedras	-35.5997951777328	-6.39150232349883	5629	6227	0	0	0	0	0	0	0	0	0	0	0	0	0	0	0	0	0	0	0	0	0	0	0	0	0	0	0	0	0	1	0	0	0
240640 Lagoa de Velhos	-35.4334827321932	-6.14973910199057	6395	6989	0	0	0	0	0	0	0	0	0	0	0	0	0	0	0	0	0	0	0	0	1	0	0	0	1	0	2	0	0	0	0	1	0
240650 Lagoa Nova	-35.8706988331384	-5.99991551930281	2651	2668	0	0	0	0	0	0	0	0	0	0	0	0	0	0	0	0	0	0	0	0	0	0	0	0	0	0	0	0	0	0	0	0	0
240660 Lagoa Salgada	-36.4589606695817	-6.09766929639383	12058	13983	0	0	0	0	0	0	0	0	0	0	0	0	0	0	0	0	0	0	0	0	0	0	0	1	0	0	0	0	0	0	0	0	2
240670 Lajes	-35.4724975676103	-6.12581826185821	6808	7564	0	0	0	0	0	0	0	0	0	0	0	0	0	0	0	0	0	0	0	0	0	1	0	0	0	0	2	1	0	2	1	0	1
240680 Lajes Pintadas	-36.242735126413	-5.69883035878165	9399	10381	0	0	0	0	0	0	0	0	0	0	0	0	0	0	1	0	0	0	0	0	0	0	0	1	1	2	0	0	1	1	1	1	1
240690 Lucrécia	-36.1184417929034	-6.15143207205811	4530	4612	0	0	0	0	0	0	0	0	0	0	0	0	0	0	0	0	1	0	0	0	0	1	0	0	0	2	0	0	0	0	0	1	1
240700 Luís Gomes	-37.8156328477028	-6.11692363522479	3218	3633	0	0	0	0	0	0	0	0	0	0	0	0	0	0	0	0	0	0	0	0	1	0	1	0	0	0	0	0	0	0	0	0	1
240710 Macaíba	-38.386420375103	-6.41402814243274	9154	9610	0	0	0	0	0	0	0	0	0	0	0	0	0	0	0	0	0	0	0	0	1	0	0	0	0	0	0	0	0	0	0	0	0
240720 Macau	-35.3552371335816	-5.85723661962623	54883	69467	0	0	0	0	0	0	0	0	0	0	0	0	0	0	1	0	0	1	4	2	3	1	2	4	3	10	4	4	9	7	13	13	6
240725 Major Sales	-36.634973181901	-5.11336765030868	25700	28954	0	0	0	0	0	0	0	0	0	0	0	0	0	0	0	0	2	3	1	0	2	3	1	3	2	3	4	5	6	7	2	7	6
240730 Marcelino Vieira	-38.3234550212287	-6.40375656574908	2948	3536	0	0	0	0	0	0	0	0	0	0	0	0	0	0	0	0	0	0	0	0	0	0	0	0	0	0	0	0	0	0	0	0	0
240740 Martins	-38.1666126187356	-6.29354978779003	8373	8265	0	0	0	0	0	0	0	0	0	0	0	0	0	0	0	0	0	0	0	0	0	0	0	0	0	0	0	0	0	0	0	0	0
240750 Maxaranguape	-37.9113273956681	-6.09634749287148	7725	8218	0	0	0	0	0	0	0	0	0	0	0	0	0	1	0	0	0	1	0	0	0	1	0	0	0	3	0	0	0	3	3	0	0
240760 Messias Targino	-35.262074868072	-5.50545626577382	8001	10441	0	0	0	0	0	0	0	0	0	0	0	0	0	0	1	0	0	0	0	0	0	1	0	0	0	2	0	1	0	0	2	0	0
240770 Montanhas	-37.5120589301593	-6.07649750532978	3718	4188	0	0	0	0	0	0	0	0	0	0	0	0	0	0	0	0	0	0	0	0	0	0	0	0	0	1	1	1	0	0	0	0	0
240780 Monte Alegre	-35.2876919575565	-6.4822429389357	11948	11413	0	0	0	0	0	0	0	0	0	0	0	0	0	0	2	0	0	0	1	1	0	0	2	1	0	0	1	0	0	1	0	2	0
240790 Monte das Gameleiras	-35.3320992692543	-6.06787662410822	18874	20685	0	0	0	0	0	0	0	0	0	0	0	0	0	0	0	0	0	0	0	0	0	1	0	2	0	0	0	1	0	2	0	1	1
240800 Mossoró	-35.7866071234666	-6.43946601652215	2541	2261	0	0	0	0	0	0	0	0	0	0	0	0	0	0	0	0	0	0	0	0	0	0	0	0	0	0	0	0	0	0	0	0	0
240810 Natal	-37.3568741367043	-5.19380123470868	213841	259815	0	0	0	0	0	0	0	0	0	0	0	0	4	4	6	0	9	7	10	15	13	16	20	10	16	31	42	24	43	55	44	36	56
240820 Nísia Floresta	-35.2522547280543	-5.75089853761206	712317	803739	0	0	0	1	1	0	3	14	11	21	19	30	22	48	51	51	54	63	101	69	83	86	78	88	53	105	89	186	161	149	162	179	168
240830 Nova Cruz	-35.211309564485	-6.09071414590346	19040	23784	0	0	0	0	0	0	0	0	0	0	1	1	0	0	1	0	0	0	1	0	1	2	0	0	0	2	0	3	1	0	2	1	0
240840 Olho-d'Água do Borges	-35.4323003945869	-6.48006479201477	33834	35490	0	0	0	0	0	0	0	0	0	0	0	0	0	0	0	0	0	1	0	1	2	0	0	1	0	0	0	6	1	6	5	3	4
240850 Ouro Branco	-37.7118209785559	-5.95925838753112	4461	4295	0	0	0	0	0	0	0	0	0	0	0	0	0	0	0	0	0	0	0	0	0	0	0	0	1	0	0	0	0	0	0	1	0
240860 Paraná	-36.9462950766901	-6.69965894742555	4667	4699	0	0	0	0	0	0	0	0	0	0	0	0	0	0	0	0	0	0	0	0	0	0	0	0	0	0	0	0	0	0	0	0	0
240870 Paraú	-38.3111288501105	-6.48533050134249	3633	3952	0	0	0	0	0	0	0	0	0	0	0	0	0	0	0	0	1	0	0	0	0	0	0	0	1	0	0	0	0	1	0	0	0
240880 Parazinho	-37.1016501352676	-5.77705551761264	4092	3859	0	0	0	0	0	0	0	0	0	0	0	0	0	0	0	0	0	0	0	0	0	0	0	0	0	0	0	0	0	0	0	1	0
240890 Parelhas	-35.8449895223578	-5.23078073449039	4325	4845	0	0	0	0	0	0	0	0	0	0	0	0	0	0	0	0	0	0	1	0	0	0	0	3	0	2	0	1	1	3	0	0	0
240325 Parnamirim	-36.6578048562049	-6.68875519717457	19319	20354	0	0	0	0	0	0	0	0	0	0	1	0	0	0	0	1	0	1	2	0	2	0	2	2	0	1	3	0	1	1	1	1	0
240910 Passa e Fica	-35.3848720422209	-5.27155865959121	9217	10059	0	0	0	0	0	0	0	0	0	0	0	0	0	0	0	0	0	0	0	0	3	0	0	0	1	0	0	0	2	0	1	0	0
240920 Passagem	-35.6473522143433	-6.42911549365363	8329	11100	0	0	0	0	0	0	0	0	0	0	0	0	1	0	0	0	1	1	0	0	2	0	0	0	0	2	0	0	0	0	1	1	0
240930 Patu	-35.3755657140696	-6.27444221295608	2691	2895	0	0	0	0	0	0	0	0	0	0	0	0	0	0	0	0	1	0	0	0	0	0	2	0	0	1	0	0	0	0	0	0	0
240940 Pau dos Ferros	-37.6401023994731	-6.1015320672853	11171	11964	0	0	0	0	0	0	0	0	0	0	1	0	0	0	0	1	0	0	0	0	1	0	1	2	1	3	2	1	2	1	5	1	2
240950 Pedra Grande	-35.6903638553156	-5.83851870108946	3778	4762	0	0	0	0	0	0	0	0	0	0	0	0	0	0	0	0	0	0	0	0	3	0	0	0	1	2	0	1	0	0	0	1	0
240960 Pedra Preta	-38.2032615200836	-6.11473183865013	24758	27745	0	0	0	0	0	0	0	0	0	0	1	3	1	2	2	1	1	2	4	1	0	2	0	2	0	2	1	1	4	5	2	1	0
240970 Pedro Avelino	-35.8759906400618	-5.14938743349801	4017	3521	0	0	0	0	0	0	0	0	0	0	0	0	0	0	0	1	0	0	0	0	0	0	0	0	0	0	0	0	1	0	0	1	0
240980 Pedro Velho	-36.1031358189646	-5.58190915620307	2847	2590	0	0	0	0	0	0	0	0	0	0	0	0	0	0	0	0	0	0	0	0	0	1	0	0	0	0	0	0	0	0	0	0	0
240990 Pendências	-36.3852292558735	-5.52400218205231	8006	7171	0	0	0	0	0	0	0	0	0	0	0	0	0	0	0	0	0	0	0	0	0	0	0	0	1	0	0	0	1	0	0	1	1
241000 Pilões	-35.2229392416707	-6.43318948820377	13518	14114	0	0	0	0	0	0	0	0	0	0	0	0	0	2	1	0	0	1	2	2	0	1	0	1	0	0	1	1	0	0	2	1	1
241010 Poço Branco	-36.7191460402508	-5.25678817094245	11401	13432	0	0	0	0	0	0	0	0	0	0	0	0	0	0	0	0	1	0	0	0	0	1	0	0	0	1	2	0	0	2	2	0	1
241020 Portalegre	-38.0444431555028	-6.26572244024087	3002	3453	0	0	0	0	0	0	0	0	0	0	0	0	0	0	0	0	0	0	0	0	0	0	0	0	0	0	0	0	0	0	0	0	0
241025 Porto do Mangue	-35.6550117699579	-5.61885150409171	12261	13949	0	0	0	0	0	0	0	0	0	0	0	0	1	0	0	0	0	0	1	0	0	0	0	0	0	0	0	0	0	0	0	0	2
241030 Presidente Juscelino	-37.9851948257179	-6.02432801349187	6746	7320	0	0	0	0	0	0	0	0	0	0	0	0	0	0	0	1	0	0	0	0	1	0	0	0	1	0	1	0	1	4	0	0	1
241040 Pureza	-36.7805380667257	-5.06967015221064	4064	5217	0	0	0	0	0	0	0	0	0	0	0	0	0	0	0	0	0	0	0	0	0	0	0	0	0	0	0	0	0	0	0	0	0
241050 Rafael Fernandes	-35.7056053223905	-6.10491278564986	7005	8768	0	0	0	0	0	0	0	0	0	0	0	0	0	0	0	0	0	0	1	0	0	0	0	0	2	2	2	3	0	1	0	0	2
241060 Rafael Godeiro	-35.5622682321378	-5.46591858591341	6963	8424	0	0	0	0	0	0	0	0	0	0	0	0	0	0	0	0	0	0	0	1	0	0	0	1	0	0	0	0	0	0	0	0	1
241070 Riacho da Cruz	-38.2225028856897	-6.18649519808459	4247	4692	0	0	0	0	0	0	0	0	0	0	0	0	0	0	0	0	1	0	1	0	0	0	1	0	0	0	1	0	1	0	1	0	1
241080 Riacho de Santana	-37.7159740682361	-6.07829664776498	2953	3063	0	0	0	0	0	0	0	0	0	0	0	0	0	0	0	0	0	0	0	0	0	0	0	0	0	0	0	0	0	0	0	0	0
241090 Riachuelo	-37.9502747099434	-5.93580252202388	2667	3165	0	0	0	0	0	0	0	0	0	0	0	0	0	0	0	0	0	0	0	0	0	0	0	0	0	0	0	0	0	1	0	0	0
240895 Rio do Fogo	-38.3148330293793	-6.26473054680818	4200	4156	0	0	0	0	0	0	0	0	0	0	0	0	0	0	0	0	0	0	0	0	0	0	0	0	0	0	0	0	0	0	0	1	0
241100 Rodolfo Fernandes	-35.8262747639025	-5.81394696471208	5760	7067	0	0	0	0	0	0	0	0	0	0	0	0	0	0	0	0	0	1	0	0	0	0	0	0	0	0	0	0	0	0	0	1	0
241110 Ruy Barbosa	-38.0628743291341	-5.78799361171139	4467	4418	0	0	0	0	0	0	0	0	0	0	0	0	0	0	0	0	1	0	0	0	0	1	0	0	0	1	1	4	2	0	2	0	1
241120 Santa Cruz	-37.2513026681358	-4.84143741044144	3197	3687	0	0	0	0	0	0	0	0	0	0	0	0	0	0	0	0	0	0	0	0	0	0	0	0	1	0	0	0	0	0	0	0	0
240933 Santa Maria	-35.9354841632411	-5.87942894095812	3686	3595	0	0	0	0	0	0	0	0	0	0	0	0	0	0	0	1	0	0	0	0	0	0	0	0	1	0	0	0	0	0	0	0	0
241140 Santana do Matos	-36.0205165703447	-6.23007562338656	31294	35797	0	0	0	0	0	0	0	0	0	0	0	0	0	0	2	0	3	2	2	0	1	0	1	2	4	3	3	3	5	4	3	1	1
241142 Santana do Seridó	-36.6541049650822	-5.95772715540178	15987	13809	0	0	0	0	0	0	0	0	0	0	0	0	0	0	0	0	1	0	1	0	0	0	0	0	1	0	0	0	0	0	0	0	1
241150 Santo Antônio	-36.7368516418736	-6.77015175289955	2377	2526	0	0	0	0	0	0	0	0	0	0	0	0	0	0	0	0	0	0	0	0	0	0	0	0	0	0	0	0	0	0	0	0	0
241160 São Bento do Norte	-35.4751369839982	-6.30517392129752	20107	22216	0	0	0	0	0	0	0	0	0	0	0	0	0	0	1	0	0	1	0	1	1	0	4	0	1	2	1	1	3	2	2	2	0
241170 São Bento do Trairí	-36.0354313533959	-5.05950106008262	3378	2975	0	0	0	0	0	0	0	0	0	0	0	0	0	0	0	0	0	0	0	0	0	0	0	0	0	0	0	0	0	0	0	0	0
241180 São Fernando	-36.0868875014205	-6.34448121674061	3244	3905	0	0	0	0	0	0	0	0	0	0	0	0	0	0	0	0	0	0	0	0	0	0	0	0	0	0	0	1	1	0	0	0	0
241190 São Francisco do Oeste	-37.1854030398375	-6.38386107302845	3234	3401	0	0	0	0	0	0	0	0	0	0	0	0	0	0	0	0	0	0	0	0	0	0	0	0	0	0	0	0	0	0	0	1	0
241200 São Gonçalo do Amarante	-38.1692961807558	-6.00063657053982	3480	3874	0	0	0	0	0	0	0	0	0	0	0	0	0	0	0	0	1	1	2	0	0	1	0	0	1	1	0	0	2	0	0	0	1
241210 São João do Sabugi	-35.3311560930852	-5.78955554020528	69435	87668	0	0	0	0	0	0	0	0	0	0	0	0	0	2	2	0	0	1	4	2	6	4	1	8	3	5	6	5	9	10	8	5	12
241220 São José de Mipibu	-37.2041396579503	-6.71122435001558	5698	5922	0	0	0	0	0	0	0	0	0	0	1	0	0	0	0	0	0	0	0	0	0	0	1	0	0	0	1	0	0	1	0	0	0
241230 São José do Campestre	-35.2402746487129	-6.0704657116057	34912	39776	0	0	0	0	0	0	0	0	0	0	0	1	0	1	0	1	2	0	3	3	3	2	0	1	0	1	3	5	2	1	1	4	1
241240 São José do Seridó	-35.7121150331211	-6.31556398064831	11982	12356	0	0	0	0	0	0	0	0	0	0	0	0	0	2	0	0	0	0	1	1	0	2	1	0	0	0	1	0	1	2	0	0	1
241250 São Miguel	-36.883258892934	-6.44879853464511	3777	4231	0	0	0	0	0	0	0	0	0	0	0	0	0	0	1	0	0	0	0	0	0	0	0	0	0	0	0	0	1	0	0	0	0
241255 São Miguel do Gostoso	-38.4963439736539	-6.2123429186061	20124	22157	0	0	0	0	0	0	0	0	0	0	0	0	0	1	0	0	0	1	0	1	0	1	0	1	1	1	0	1	0	1	0	3	3
241260 São Paulo do Potengi	-35.6412835112052	-5.1228571163116	7580	8670	0	0	0	0	0	0	0	0	0	0	0	0	0	0	0	0	0	0	0	0	0	0	0	0	0	0	0	0	0	0	0	0	1
241270 São Pedro	-35.7643696369494	-5.89982033377983	13822	15843	0	0	0	0	0	0	0	0	0	0	0	1	0	0	0	0	0	0	0	0	1	0	0	0	0	2	2	2	2	2	1	1	5
241280 São Rafael	-35.6403110302273	-5.89798028251298	6776	6235	0	0	0	0	0	0	0	0	0	0	0	0	0	0	0	0	0	0	0	0	0	0	0	0	0	0	0	1	0	0	0	0	0
241290 São Tomé	-36.8903975641003	-5.80093422659101	8201	8111	0	0	0	0	0	0	0	0	0	0	0	0	0	0	1	0	0	0	0	0	1	0	0	0	0	0	0	0	0	2	2	2	2
241300 São Vicente	-36.0736631485719	-5.97302234709679	10798	10827	0	0	0	0	0	0	0	0	0	0	1	0	0	0	0	0	0	0	0	0	0	0	0	0	1	0	0	2	1	0	0	0	0
241310 Senador Elói de Souza	-36.6886618516821	-6.2149638781654	5633	6028	0	0	0	0	0	0	0	0	0	0	0	0	0	0	0	0	0	0	0	0	0	0	0	1	0	0	0	0	0	0	0	1	0
241320 Senador Georgino Avelino	-35.6956637751617	-6.03622642877325	5028	5637	0	0	0	0	0	0	0	0	0	0	0	0	0	0	0	0	0	0	0	0	0	0	0	1	0	0	0	0	0	0	0	0	0
241330 Serra de São Bento	-35.1241762279568	-6.15869433436923	3302	3924	0	0	0	0	0	0	0	0	0	0	0	0	0	0	0	0	0	0	1	0	0	0	0	0	0	0	1	0	1	0	0	0	1
241335 Serra do Mel	-35.7034898198867	-6.41536699233032	5870	5743	0	0	0	0	0	0	0	0	0	0	0	0	0	0	0	0	2	0	0	0	0	0	0	0	1	0	1	2	0	0	0	2	1
241340 Serra Negra do Norte	-37.0413013452291	-5.16524134820184	8237	10287	0	0	0	0	0	0	0	0	0	0	0	0	0	0	0	0	0	0	0	0	0	1	0	0	0	2	1	2	0	3	1	0	3
241350 Serrinha	-37.3949730105827	-6.66398433637305	7543	7770	0	0	0	0	0	0	0	0	0	0	0	0	0	0	0	0	0	0	0	0	1	0	0	0	0	0	0	0	0	0	0	0	1
241355 Serrinha dos Pintos	-35.5013432340406	-6.27709152574771	7253	6581	0	0	0	0	0	0	0	0	0	0	0	0	0	0	0	0	0	0	0	0	1	0	0	1	0	0	0	0	0	0	0	0	1
241360 Severiano Melo	-37.9615790488699	-6.1141293698225	4295	4540	0	0	0	0	0	0	0	0	0	0	0	0	0	0	0	0	0	0	0	0	0	1	0	0	0	0	0	0	0	0	0	0	1
241370 Sítio Novo	-37.9565807059839	-5.77818776528756	10579	5752	0	0	0	0	0	0	0	0	0	0	0	0	0	0	0	1	0	0	0	0	0	0	0	0	0	0	0	1	0	0	0	0	0
241380 Taboleiro Grande	-35.9104491798599	-6.10409158278198	4448	5020	0	0	0	0	0	0	0	0	0	0	0	0	0	0	0	0	0	0	1	0	1	0	0	0	0	0	0	0	0	1	0	0	0
241390 Taipu	-38.0435675405776	-5.92675229224912	2029	2317	0	0	0	0	0	0	0	0	0	0	0	0	0	0	0	0	0	0	0	0	0	0	0	0	0	0	0	0	0	0	0	0	0
241400 Tangará	-35.5988465612551	-5.61966667527279	11531	11836	0	0	0	0	0	0	0	0	0	0	0	0	0	0	1	1	1	0	0	0	0	1	0	0	1	0	1	2	0	1	0	0	0
241410 Tenente Ananias	-35.8001895983091	-6.19735736831057	12118	14175	0	0	0	0	0	0	0	0	0	0	0	0	0	0	0	0	0	0	1	1	0	0	0	0	0	3	1	0	0	1	1	2	1
241415 Tenente Laurentino Cruz	-38.1792978897052	-6.47754371218665	8875	9883	0	0	0	0	0	0	0	0	0	0	0	1	0	0	0	0	0	0	0	0	0	0	0	0	0	0	0	0	0	0	1	0	0
241105 Tibau	-36.7206601448861	-6.14723015948954	4412	5406	0	0	0	0	0	0	0	0	0	0	0	0	0	0	0	0	0	0	0	0	0	0	0	0	0	0	0	0	0	0	0	0	1
241420 Tibau do Sul	-35.0926003671736	-6.18807175929036	7749	11385	0	0	0	0	0	0	0	0	0	0	0	0	0	0	0	0	1	1	1	0	0	0	0	1	0	1	0	0	0	1	1	0	0
241430 Timbaúba dos Batistas	-37.2713399064401	-6.46328926305819	2189	2295	0	0	0	0	0	0	0	0	0	0	0	0	0	0	0	0	0	0	0	0	0	0	0	0	0	0	0	0	0	0	0	0	0
241440 Touros	-35.4552931657206	-5.20260680139676	27879	31089	0	0	0	0	0	0	0	0	0	0	0	0	0	0	1	0	0	0	0	1	0	0	0	0	1	0	3	1	4	2	0	3	0
241445 Triunfo Potiguar	-37.1837968505575	-5.86695901863489	3642	3368	0	0	0	0	0	0	0	0	0	0	0	0	0	0	0	0	0	0	0	0	0	0	0	0	0	0	0	0	0	0	1	0	0
241450 Umarizal	-37.8132584900854	-5.98990197956187	11092	10659	0	0	0	0	0	0	0	0	0	0	0	0	0	0	0	0	0	1	0	1	0	0	1	3	0	0	0	0	1	0	0	0	2
241460 Upanema	-37.2601469419864	-5.64179765927023	10991	12992	0	0	0	0	0	0	0	0	0	0	0	0	0	0	0	0	0	0	0	0	0	0	0	0	0	0	0	0	0	0	0	0	0
241470 Várzea	-35.374790664391	-6.34879989073068	8238	5236	0	0	0	0	0	0	0	0	0	0	0	0	0	0	0	0	1	0	0	1	0	0	0	0	0	0	0	1	1	0	0	1	0
241475 Venha-Ver	-38.4912301676647	-6.31942283689552	3422	3821	0	0	0	0	0	0	0	0	0	0	0	0	0	0	0	0	0	0	0	0	0	0	0	0	0	0	0	0	0	0	0	1	0
241480 Vera Cruz	-35.428109527209	-6.04560848179296	8522	10719	0	0	0	0	0	0	0	0	0	0	0	1	0	0	0	0	0	0	0	0	0	0	1	0	0	1	0	1	0	0	1	0	1
241490 Viçosa	-37.9474090159692	-5.99185717473434	1521	1618	0	0	0	0	0	0	0	0	0	0	0	0	0	0	0	0	0	0	0	0	0	0	0	0	0	1	0	0	0	0	0	0	0
241500 Vila Flor	-35.0761274954455	-6.31279187093585	2528	2872	0	0	0	0	0	0	0	0	0	0	0	0	0	0	0	0	0	0	0	0	0	0	0	0	0	0	0	0	1	0	0	1	0
250010 Água Branca	-37.6422090442572	-7.51107015055765	8377	9449	0	0	0	0	0	0	0	0	0	0	0	0	0	0	0	0	1	0	0	0	0	0	0	0	0	0	0	0	0	0	0	0	0
250020 Aguiar	-38.1775818446374	-7.09480576245307	5638	5530	0	0	0	0	0	0	0	0	0	0	0	0	0	0	0	0	0	0	0	0	2	0	0	0	0	0	0	0	0	0	0	0	0
250030 Alagoa Grande	-35.6338919827495	-7.036775	29169	28479	0	0	0	0	0	0	0	0	0	0	0	3	2	0	3	4	1	0	3	1	5	1	5	3	1	2	0	5	4	1	4	2	4
250040 Alagoa Nova	-35.75945653982	-7.05779882533355	18575	19681	0	0	0	0	0	0	0	0	0	0	0	0	0	0	0	1	0	2	3	1	3	1	0	1	1	2	0	1	0	1	0	1	1
250050 Alagoinha	-35.5454913506159	-6.94814040463241	11833	13576	0	0	0	0	0	0	0	0	0	0	0	0	0	0	2	0	0	0	1	1	1	0	2	0	0	0	0	0	1	1	1	1	1
250053 Alcantil	-36.0606043308864	-7.74147703829654	4958	5239	0	0	0	0	0	0	0	0	0	0	0	0	0	0	0	0	0	0	0	0	1	0	0	0	1	0	1	0	0	0	0	0	0
250057 Algodão de Jandaíra	-36.0060933987894	-6.90469403776756	2209	2366	0	0	0	0	0	0	0	0	0	0	0	0	0	0	0	0	0	0	0	0	0	0	0	0	0	0	1	0	1	0	0	0	1
250060 Alhandra	-34.9119851554492	-7.43299530218586	15914	18007	0	0	0	0	0	0	0	0	0	0	0	0	0	1	1	0	2	1	0	3	1	2	1	3	7	1	8	1	3	2	3	8	3
250073 Amparo	-38.445453570848	-6.73443082832052	17661	18201	0	0	0	0	0	0	0	0	0	0	0	0	0	0	0	0	0	1	1	0	0	0	0	1	0	1	0	3	0	0	1	0	0
250077 Aparecida	-37.0647752481212	-7.5672115216128	1886	2088	0	0	0	0	0	0	0	0	0	0	0	0	0	0	0	0	0	0	0	0	0	0	0	0	0	0	0	0	0	0	0	0	0
250080 Araçagi	-38.0833382545419	-6.78369514151856	5894	7676	0	0	0	0	0	0	0	0	0	0	0	0	0	0	0	0	0	0	0	1	0	0	0	0	0	0	0	0	0	0	0	0	0
250090 Arara	-35.3832990883057	-6.85169661748309	18095	17224	0	0	0	0	0	0	0	0	0	0	0	0	0	0	1	0	1	0	1	0	0	1	4	1	1	1	1	1	2	2	2	0	1
250100 Araruna	-35.7595417215504	-6.82619172120958	11530	12653	0	0	0	0	0	0	0	0	0	0	1	0	0	0	1	0	0	0	2	1	0	0	0	0	1	0	0	1	0	2	0	0	1
250110 Areia	-35.7359805119437	-6.53144702131672	16605	18879	0	0	0	0	0	0	0	0	0	0	0	0	0	0	1	0	1	0	1	2	0	0	0	2	1	1	2	1	1	1	0	1	1
250115 Areia de Baraúnas	-35.7033914011072	-6.965515	26131	23829	0	0	0	0	0	0	0	0	0	0	0	1	2	0	1	0	1	0	0	0	2	0	0	2	2	1	1	2	2	0	0	0	1
250120 Areial	-36.9435079583787	-7.12369501302357	2104	1927	0	0	0	0	0	0	0	0	0	0	0	0	0	0	0	0	0	0	0	0	0	0	0	0	0	0	0	0	0	0	0	0	0
250130 Aroeiras	-35.9228094312866	-7.04996108869381	6039	6470	0	0	0	0	0	0	0	0	0	0	0	0	0	0	0	0	0	0	0	0	0	0	1	0	0	0	0	0	0	0	0	0	0
250135 Assunção	-35.7155929489148	-7.54846202270723	19520	19082	0	0	0	0	0	0	0	0	0	0	0	0	0	0	0	0	0	0	1	0	1	0	0	1	1	1	1	0	1	0	1	2	0
250140 Baía da Traição	-36.7331874760572	-7.0763269436714	2960	3522	0	0	0	0	0	0	0	0	0	0	0	0	0	0	0	0	0	0	0	0	0	0	0	0	0	0	0	0	0	0	0	0	0
250150 Bananeiras	-34.9499310949655	-6.67952912303058	6483	8012	0	0	0	0	0	0	0	0	0	0	0	1	0	0	0	0	0	0	0	0	0	1	1	5	0	2	2	4	2	2	4	0	0
250153 Baraúna	-35.6315999027685	-6.74963727499996	21810	21851	0	0	0	0	0	0	0	0	0	0	1	2	0	0	0	2	0	2	3	1	1	0	1	1	1	1	1	0	0	0	0	0	0
250160 Barra de Santa Rosa	-36.2530413530428	-6.64240503523788	3169	4220	0	0	0	0	0	0	0	0	0	0	0	0	0	0	0	0	0	0	1	0	0	0	0	0	0	0	0	0	0	0	0	0	0
250157 Barra de Santana	-35.9963140811176	-7.52283378063902	8311	8206	0	0	0	0	0	0	0	0	0	0	0	0	0	0	0	0	0	0	0	0	0	0	0	0	0	1	0	0	1	0	1	0	0
250170 Barra de São Miguel	-36.0597726422183	-6.72025267755581	13127	14157	0	0	0	0	0	0	0	0	0	0	0	0	0	1	0	1	0	0	1	0	0	1	0	0	1	1	0	1	0	0	1	0	1
250180 Bayeux	-36.3215359677565	-7.75267062619654	5162	5611	0	0	0	0	0	0	0	0	0	0	0	0	0	0	0	0	0	0	0	0	0	0	0	0	0	0	0	0	1	0	0	0	0
250190 Belém	-34.9291858200857	-7.132276485	87561	99716	0	0	0	0	0	0	0	0	0	0	2	3	0	1	9	3	4	7	7	13	14	11	14	15	17	19	11	10	17	21	27	24	17
250200 Belém do Brejo do Cruz	-35.5362740820625	-6.69404260977741	16605	17093	0	0	0	0	0	0	0	0	0	0	1	0	0	0	0	0	0	0	0	1	0	1	0	0	0	1	0	0	0	0	4	1	0
250205 Bernardino Batista	-37.5395024822564	-6.18857499767009	7011	7143	0	0	0	0	0	0	0	0	0	0	0	0	0	0	0	0	0	0	0	0	1	0	1	0	0	0	0	0	1	0	0	0	0
250210 Boa Ventura	-38.5488692212462	-6.45354779321651	2559	3075	0	0	0	0	0	0	0	0	0	0	0	0	0	0	0	0	0	0	0	0	0	0	0	0	0	0	0	0	0	0	0	0	0
250215 Boa Vista	-38.2189508765067	-7.42228214528533	6588	5751	0	0	0	0	0	0	0	0	0	0	0	0	0	0	0	0	0	0	0	0	0	0	0	0	0	0	1	0	0	0	0	0	0
250220 Bom Jesus	-36.2353736587535	-7.25791308057967	4983	6227	0	0	0	0	0	0	0	0	0	0	0	0	0	0	0	0	1	1	0	0	0	1	0	1	0	2	0	1	0	0	1	1	0
250230 Bom Sucesso	-38.6551428070451	-6.8179576511972	2193	2400	0	0	0	0	0	0	0	0	0	0	0	0	0	0	1	0	0	0	0	0	0	0	0	0	0	0	0	0	0	0	0	0	2
250240 Bonito de Santa Fé	-37.9300236973884	-6.44504672298809	5285	5035	0	0	0	0	0	0	0	0	0	0	0	0	0	0	0	0	0	0	0	0	0	0	0	0	1	0	0	0	0	0	0	1	0
250250 Boqueirão	-38.5164953050679	-7.31076308185791	9230	10804	0	0	0	0	0	0	0	0	0	0	0	0	0	0	0	0	0	0	0	0	0	0	1	0	0	0	0	0	0	0	1	0	0
250270 Borborema	-36.133404750711	-7.48264791987131	15867	16888	0	0	0	0	0	0	0	0	0	0	0	0	0	3	1	0	0	1	0	1	0	0	3	0	0	4	1	0	1	0	0	0	2
250280 Brejo do Cruz	-38.1466946448252	-7.17931929137953	6307	6156	0	0	0	0	0	0	0	0	0	0	0	0	0	0	1	0	0	0	0	1	0	0	0	1	0	0	0	0	2	0	0	0	0
250290 Brejo dos Santos	-35.5993759656005	-6.80430588310093	4730	5111	0	0	0	0	0	0	0	0	0	0	0	0	0	0	0	0	0	0	0	0	0	0	0	1	0	0	0	0	0	0	0	0	0
250300 Caaporã	-37.5001626416753	-6.3477076067963	11868	13123	0	0	0	0	0	0	0	0	0	0	0	0	0	0	0	0	0	1	0	0	0	0	0	1	0	1	0	1	0	0	1	0	3
250310 Cabaceiras	-37.8237101751213	-6.37618330821286	5948	6198	0	0	0	0	0	0	0	0	0	0	0	0	0	0	0	0	0	0	0	0	0	0	0	0	1	0	0	0	1	2	0	0	0
250320 Cabedelo	-34.9178501439554	-7.51428764137233	18441	20362	0	0	0	0	0	0	0	0	0	0	0	0	0	1	0	0	0	0	0	0	0	2	3	1	0	2	6	5	6	3	4	5	6
250330 Cachoeira dos Índios	-36.2843418898015	-7.49066987370998	4290	5035	0	0	0	0	0	0	0	0	0	0	0	0	0	0	1	0	0	0	0	1	1	0	0	0	0	1	1	1	0	1	0	0	0
250340 Cacimba de Areia	-34.8394300208048	-6.96698306327964	42832	57944	0	0	0	0	0	0	0	0	0	0	1	3	2	5	5	2	4	8	8	7	5	11	11	7	6	7	13	10	13	10	6	11	16
250350 Cacimba de Dentro	-38.6783031916559	-6.92393585280371	7834	9546	0	0	0	0	0	0	0	0	0	0	0	0	0	0	0	0	0	0	0	0	0	1	0	0	1	0	0	2	2	0	0	0	0
250355 Cacimbas	-37.1582169542224	-7.12847337694278	3577	3557	0	0	0	0	0	0	0	0	0	0	0	0	0	0	0	0	0	0	0	0	0	0	0	0	0	0	0	0	0	0	0	0	0
250360 Caiçara	-35.7928209013797	-6.64001674704108	16817	16748	0	0	0	0	0	0	0	0	0	0	0	0	0	0	0	0	0	0	1	2	0	0	0	1	3	0	0	0	0	0	0	0	2
250370 Cajazeiras	-37.0604021093534	-7.21235930264992	6979	6814	0	0	0	0	0	0	0	0	0	0	0	0	0	0	0	0	0	0	0	0	0	0	0	0	0	1	1	0	0	0	0	0	1
250375 Cajazeirinhas	-35.4691142820996	-6.61746979091996	7325	7220	0	0	0	0	0	0	0	0	0	0	0	0	1	0	0	0	0	0	1	0	0	0	0	0	0	1	0	0	0	0	0	1	1
250380 Caldas Brandão	-38.5605303718409	-6.8904645	54715	58446	0	0	0	0	0	0	0	0	0	0	0	0	3	0	1	1	1	1	2	1	0	1	3	1	6	4	5	3	7	9	7	5	9
250390 Camalaú	-37.7991843341113	-6.96269281318218	2848	3033	0	0	0	0	0	0	0	0	0	0	0	0	0	0	0	0	0	0	0	0	0	0	0	0	0	0	0	0	0	0	0	0	0
250400 Campina Grande	-35.3423820919597	-7.17175143704308	5155	5637	0	0	0	0	0	0	0	0	0	0	0	0	0	0	0	0	0	1	0	0	0	0	0	0	1	0	0	0	0	0	0	0	0
250403 Capim	-36.8316105814858	-7.89124209512659	5516	5749	0	0	0	0	0	0	0	0	0	0	0	0	0	0	1	0	0	0	0	0	0	0	0	1	0	0	0	0	0	0	0	0	0
250407 Caraúbas	-35.8838591147815	-7.22149704	355331	385213	0	0	0	0	0	3	0	3	1	0	13	7	9	20	24	38	33	29	35	47	32	28	44	21	40	40	41	24	40	39	52	56	48
250410 Carrapateira	-35.1677387140512	-6.91084437486816	4180	5601	0	0	0	0	0	0	0	0	0	0	0	0	0	0	0	0	0	0	0	0	0	0	0	0	0	0	0	1	0	0	1	0	0
250415 Casserengue	-36.4954780726943	-7.73109937240817	3401	3899	0	0	0	0	0	0	0	0	0	0	0	0	0	0	0	0	0	0	0	0	0	0	0	0	0	0	0	0	0	0	0	0	0
250420 Catingueira	-38.3442167253342	-7.03965424145217	2160	2378	0	0	0	0	0	0	0	0	0	0	0	0	0	0	0	0	0	0	0	0	0	0	0	0	0	0	0	0	0	0	0	0	0
250430 Catolé do Rocha	-35.8163048294656	-6.78376032573468	6568	7058	0	0	0	0	0	0	0	0	0	0	0	0	0	0	0	0	0	0	0	0	0	0	0	0	0	1	0	1	2	0	0	0	0
250435 Caturité	-37.6107199033242	-7.12520978356176	4748	4812	0	0	0	0	0	0	0	0	0	0	0	0	0	0	0	0	0	0	0	0	0	0	0	0	1	0	0	0	0	0	1	0	0
250440 Conceição	-37.7485000905939	-6.346752995	26641	28759	0	0	0	0	0	0	0	0	0	0	0	1	0	0	0	0	0	0	0	1	0	0	0	2	1	1	0	2	0	4	2	2	0
250450 Condado	-36.0206588240689	-7.41961832073032	4183	4543	0	0	0	0	0	0	0	0	0	0	0	0	0	0	0	0	0	0	0	0	0	0	0	0	0	0	0	0	0	1	0	0	0
250460 Conde	-38.5091579595304	-7.56022508662484	17931	18363	0	0	0	0	0	0	0	0	0	0	0	0	0	0	0	0	0	0	0	0	0	0	0	0	0	1	0	0	1	0	0	3	1
250470 Congo	-37.6039713346287	-6.91230677729076	6495	6584	0	0	0	0	0	0	0	0	0	0	0	0	0	0	0	0	2	0	1	0	0	0	2	0	0	0	0	2	0	2	0	0	0
250480 Coremas	-34.9071513370733	-7.26357182671599	16413	21400	0	0	0	0	0	0	0	0	0	0	0	0	0	0	0	1	0	1	1	0	3	0	0	0	1	2	4	5	1	6	6	7	3
250485 Coxixola	-36.6615328551699	-7.79257077750369	4602	4687	0	0	0	0	0	0	0	0	0	0	0	0	0	0	0	0	0	0	0	0	0	0	0	0	0	0	0	0	0	0	0	0	0
250490 Cruz do Espírito Santo	-37.945537275175	-7.01691828418342	15130	15149	0	0	0	0	0	0	0	0	0	0	1	0	0	0	0	0	1	1	0	0	0	0	0	0	0	1	0	1	0	0	2	0	0
250500 Cubati	-36.6048295218776	-7.62879696062795	1422	1771	0	0	0	0	0	0	0	0	0	0	0	0	0	0	0	0	0	0	1	0	0	0	0	0	0	0	0	0	0	0	0	0	0
250510 Cuité	-35.0914891261586	-7.14133696188833	14081	16257	0	0	0	0	0	0	0	0	0	0	0	0	0	0	0	0	0	0	0	0	0	1	3	0	2	1	1	2	1	1	1	1	0
250523 Cuité de Mamanguape	-36.3479297161771	-6.86236060920264	6388	6866	0	0	0	0	0	0	0	0	0	0	0	0	0	0	0	0	0	0	0	0	0	1	0	0	0	0	0	0	0	0	0	1	0
250520 Cuitegi	-36.1532081655002	-6.48555530115429	19946	19978	0	0	0	0	0	0	0	0	0	0	0	1	0	0	0	0	0	1	0	1	1	0	0	0	0	0	0	0	2	0	0	0	0
250527 Curral de Cima	-35.5257412326659	-6.89581374261491	7254	6889	0	0	0	0	0	0	0	0	0	0	0	0	0	0	0	0	0	0	0	0	0	0	0	0	0	0	0	0	0	1	0	0	0
250530 Curral Velho	-35.2528248925397	-6.91415747337448	6124	6202	0	0	0	0	0	0	0	0	0	0	0	0	0	0	0	0	0	0	1	0	0	0	0	0	0	0	0	0	1	1	0	0	0
250535 Damião	-35.2670572687864	-6.71743002924733	5323	5209	0	0	0	0	0	0	0	0	0	0	0	0	0	0	0	0	0	0	0	0	1	1	0	0	0	0	0	1	3	0	0	1	0
250540 Desterro	-38.2003914462447	-7.53808510765584	2558	2505	0	0	0	0	0	0	0	0	0	0	0	0	0	0	0	0	0	0	0	0	0	0	0	0	0	0	0	2	0	0	0	0	0
250560 Diamante	-35.9099425357662	-6.63189740734812	3645	4900	0	0	0	0	0	0	0	0	0	0	0	0	0	0	0	0	0	0	0	0	0	0	0	0	0	0	0	0	0	0	0	0	0
250570 Dona Inês	-37.0921693225256	-7.29144753043202	7701	7991	0	0	0	0	0	0	0	0	0	0	0	0	2	1	0	0	0	1	0	0	0	0	0	1	2	0	0	0	0	0	0	0	0
250580 Duas Estradas	-37.5679145327464	-6.74068727242421	3121	3512	0	0	0	0	0	0	0	0	0	0	0	0	0	0	0	0	1	0	0	0	0	0	0	0	0	0	0	0	0	0	0	0	0
250590 Emas	-38.2650442086435	-7.42358342115025	6920	6616	0	0	0	0	0	0	0	0	0	0	0	0	0	0	0	0	0	0	0	0	0	0	0	1	0	0	0	0	0	0	0	0	0
250600 Esperança	-35.6225406506041	-6.60212273515188	10227	10517	0	0	0	0	0	0	0	0	0	0	0	0	0	0	0	0	0	0	1	2	1	0	0	2	0	2	1	2	0	0	1	0	0
250610 Fagundes	-35.4181768047992	-6.68813295468359	3818	3638	0	0	0	0	0	0	0	0	0	0	0	0	0	0	0	0	0	0	0	0	1	0	0	0	0	0	0	0	1	1	1	0	0
250620 Frei Martinho	-37.7145859750777	-7.10799223236892	3061	3317	0	0	0	0	0	0	0	0	0	0	0	0	0	0	0	0	0	0	0	0	0	0	0	0	0	0	0	0	0	0	0	0	0
250625 Gado Bravo	-35.8585932869695	-7.020685	28166	31095	0	0	0	0	0	0	0	0	0	0	0	0	3	0	2	0	0	2	0	0	0	2	3	1	2	1	1	2	2	3	2	1	1
250630 Guarabira	-35.7846088757702	-7.36306160444852	11892	11405	0	0	0	0	0	0	0	0	0	0	0	0	4	2	0	0	2	0	0	0	3	1	2	2	2	0	1	0	1	3	1	3	0
250640 Gurinhém	-36.4520440619056	-6.40451585235458	2923	2933	0	0	0	0	0	0	0	0	0	0	0	0	0	0	0	0	0	0	0	0	0	0	0	0	0	0	0	0	0	0	0	0	0
250650 Gurjão	-35.7906509034521	-7.5829411773177	8521	8376	0	0	0	0	0	0	0	0	0	0	0	0	0	0	0	0	0	0	0	0	0	0	2	0	0	0	0	1	0	0	0	0	0
250660 Ibiara	-35.4899649848849	-6.852715	51482	55326	0	0	0	0	0	0	0	0	0	0	1	0	1	4	2	1	1	4	0	1	5	1	3	7	8	5	7	3	9	4	4	5	7
250260 Igaracy	-35.4281860624289	-7.12321566843337	13182	13872	0	0	0	0	0	0	0	0	0	0	0	0	0	0	0	0	0	1	0	2	0	1	3	0	0	0	0	1	0	0	1	2	3
250670 Imaculada	-36.4862761217649	-7.24622166093218	2789	3159	0	0	0	0	0	0	0	0	0	0	0	0	0	0	0	0	0	0	0	0	0	0	0	0	0	0	0	0	0	0	0	0	0
250680 Ingá	-38.4055678575028	-7.49785122454589	6383	6031	0	0	0	0	0	0	0	0	0	0	0	0	0	0	0	0	0	0	0	0	0	0	0	0	0	0	0	0	0	0	0	0	0
250690 Itabaiana	-37.5100748563998	-7.38853726132228	11577	11352	0	0	0	0	0	0	0	0	0	0	0	0	0	0	0	0	0	0	0	0	0	1	0	0	1	0	0	0	0	0	0	1	0
250700 Itaporanga	-35.6176892168187	-7.29502691351019	17473	18180	0	0	0	0	0	0	0	0	0	0	0	1	0	0	1	4	0	0	0	0	1	2	0	0	0	0	0	0	0	2	5	0	2
250710 Itapororoca	-35.3375333858727	-7.3309315	25207	24481	0	0	0	0	0	0	0	0	0	0	0	0	0	1	4	0	3	2	1	4	2	2	1	4	3	2	3	3	5	7	3	4	4
250720 Itatuba	-38.1525731066856	-7.30398046311692	21123	23192	0	0	0	0	0	0	0	0	0	0	0	0	0	0	0	0	0	0	0	1	0	1	0	0	1	0	2	1	0	0	0	1	2
250730 Jacaraú	-35.246295714605	-6.8299201630414	14633	16997	0	0	0	0	0	0	0	0	0	0	1	0	0	0	0	0	0	0	0	0	1	1	0	3	2	3	2	2	3	2	2	2	2
250740 Jericó	-35.6281612500039	-7.37495775502352	9374	10201	0	0	0	0	0	0	0	0	0	0	0	0	0	0	0	0	0	0	0	0	0	2	0	0	0	0	0	0	0	2	2	0	0
250750 João Pessoa	-35.2942824484025	-6.6129685867326	14117	13942	0	0	0	0	0	0	0	0	0	0	0	0	0	0	0	1	1	0	0	0	0	2	0	0	0	0	4	1	1	0	1	2	2
251365 Joca Claudino	-37.808641377421	-6.55619499094078	7416	7538	0	0	0	0	0	0	0	0	0	0	0	0	0	0	0	0	0	0	0	0	0	0	0	0	0	0	0	3	0	0	0	0	2
250760 Juarez Távora	-34.8733848135386	-7.14938202	597934	723515	0	0	0	0	0	3	3	10	10	17	15	26	20	32	26	40	27	45	64	76	70	88	81	102	103	101	110	119	125	145	152	142	151
250770 Juazeirinho	-35.5911781067138	-7.1663446273336	7081	7459	0	0	0	0	0	0	0	0	0	0	1	0	0	0	0	0	0	0	0	0	0	0	0	0	3	0	0	0	0	0	0	1	0
250780 Junco do Seridó	-36.5707010055171	-7.06536831063555	14873	16776	0	0	0	0	0	0	0	0	0	0	0	0	0	0	0	0	1	0	0	0	0	0	0	1	0	0	0	1	0	0	0	1	0
250790 Juripiranga	-36.716441226086	-6.9933376488561	5968	6643	0	0	0	0	0	0	0	0	0	0	0	0	0	0	0	0	0	0	0	0	1	0	0	1	0	0	1	0	1	1	0	0	0
250800 Juru	-35.2394540486469	-7.37029077318249	9647	10237	0	0	0	0	0	0	0	0	0	0	0	0	1	0	0	1	0	0	2	2	0	0	0	1	1	2	1	3	4	5	3	3	1
250810 Lagoa	-37.819264489008	-7.53430713843463	10045	9826	0	0	0	0	0	0	0	0	0	0	0	0	0	0	0	0	0	0	0	0	0	1	0	0	0	0	1	0	1	0	0	1	0
250820 Lagoa de Dentro	-37.9150900701029	-6.59420861333486	4844	4681	0	0	0	0	0	0	0	0	0	0	0	0	0	0	0	0	0	0	0	0	0	0	0	0	1	0	0	1	0	0	0	0	0
250830 Lagoa Seca	-35.3770436482357	-6.67059904965351	7086	7370	0	0	0	0	0	0	0	0	0	0	0	0	0	1	0	0	1	1	0	0	0	0	1	0	1	0	0	0	1	0	0	0	1
250840 Lastro	-35.8514401351463	-7.15841248855856	24154	25900	0	0	0	0	0	0	0	0	0	0	0	0	1	0	0	0	0	1	3	3	1	1	2	4	2	1	0	1	1	0	1	2	2
250850 Livramento	-38.1792184928311	-6.51653062578422	3118	2841	0	0	0	0	0	0	0	0	0	0	0	0	0	0	0	0	0	0	0	0	0	0	0	0	0	0	0	0	0	0	0	0	0
250855 Logradouro	-36.94862930397	-7.3790028227583	7605	7164	0	0	0	0	0	0	0	0	0	0	0	0	0	0	0	0	0	0	0	0	0	0	0	2	0	0	0	0	0	0	1	0	0
250860 Lucena	-35.4432993555945	-6.61537142228734	3389	3942	0	0	0	0	0	0	0	0	0	0	0	0	0	0	0	0	0	0	0	0	0	0	0	0	0	0	0	0	0	0	0	0	1
250870 Mãe d'Água	-34.8746090973938	-6.89884933841366	9755	11730	0	0	0	0	0	0	0	0	0	0	1	0	0	1	0	0	0	0	1	1	0	0	2	2	2	1	2	4	5	1	1	2	0
250880 Malta	-37.428160994959	-7.25704909269706	3459	4019	0	0	0	0	0	0	0	0	0	0	0	0	0	0	0	0	0	0	0	0	0	0	0	0	0	0	0	0	0	0	0	0	0
250890 Mamanguape	-37.5177757103802	-6.90718512349047	5692	5613	0	0	0	0	0	0	0	0	0	0	0	0	1	0	1	0	0	1	0	0	0	0	2	0	0	1	0	0	2	0	0	0	1
250900 Manaíra	-35.1238932020901	-6.83371514693319	38772	42303	0	0	0	0	0	0	0	0	0	0	1	0	1	0	0	0	2	2	1	3	3	4	3	4	7	4	8	7	6	11	5	11	11
250905 Marcação	-38.1530716660803	-7.70461414156368	10473	10759	0	0	0	0	0	0	0	0	0	0	0	0	0	0	0	0	0	0	0	1	0	0	0	0	0	0	0	0	0	0	1	0	0
250910 Mari	-35.0139243934696	-6.77005417404741	6203	7609	0	0	0	0	0	0	0	0	0	0	0	0	0	0	0	0	0	0	0	0	0	0	0	1	1	2	0	1	2	0	1	1	2
250915 Marizópolis	-35.3185424166403	-7.056384	20663	21176	0	0	0	0	0	0	0	0	0	0	0	0	0	1	0	1	0	3	1	2	2	0	3	0	3	4	2	4	8	6	7	8	4
250920 Massaranduba	-38.3553961303769	-6.84467427702503	5618	6173	0	0	0	0	0	0	0	0	0	0	0	0	0	0	0	0	0	0	0	0	0	0	0	1	1	0	2	0	0	0	0	0	0
250930 Mataraca	-35.7375152076896	-7.18019947108161	11697	12902	0	0	0	0	0	0	0	0	0	0	0	0	0	1	0	0	0	0	1	0	1	1	0	0	1	0	1	0	0	5	0	1	0
250933 Matinhas	-35.0485576738377	-6.60051865435005	5500	7407	0	0	0	0	0	0	0	0	0	0	0	0	0	0	0	1	1	0	0	0	0	1	3	0	0	1	1	0	0	0	2	0	0
250937 Mato Grosso	-35.7709374162111	-7.12116834374255	4086	4321	0	0	0	0	0	0	0	0	0	0	0	0	0	0	0	0	0	0	0	0	0	0	0	0	0	0	0	0	0	0	0	0	0
250939 Maturéia	-37.7115726982213	-6.5426334911734	2427	2702	0	0	0	0	0	0	0	0	0	0	0	0	0	0	0	0	0	0	0	0	0	0	0	0	0	0	0	0	0	0	0	0	1
250940 Mogeiro	-37.3504338850628	-7.26593000193745	5032	5939	0	0	0	0	0	0	0	0	0	0	0	0	0	0	0	1	0	0	0	0	2	0	0	0	0	0	0	0	0	1	0	0	0
250950 Montadas	-35.4824246020059	-7.30948053230429	13231	12491	0	0	0	0	0	0	0	0	0	0	0	0	0	0	0	0	0	0	0	0	0	0	0	0	1	0	0	0	0	0	0	2	1
250960 Monte Horebe	-35.9582754292669	-7.08909633845498	3969	4990	0	0	0	0	0	0	0	0	0	0	0	0	0	0	0	1	0	0	0	0	0	0	1	0	0	0	0	0	0	0	0	0	0
250970 Monteiro	-38.5836574944156	-7.20952640226047	4112	4508	0	0	0	0	0	0	0	0	0	0	0	0	0	0	0	0	0	0	0	0	0	0	0	0	0	0	0	0	0	1	0	0	0
250980 Mulungu	-37.1226806805604	-7.892217	27687	30852	0	0	0	0	0	0	0	0	0	0	0	1	1	2	1	0	0	0	0	1	1	2	1	1	1	0	1	0	1	3	1	0	7
250990 Natuba	-35.4651434243147	-7.02788603160562	9189	9469	0	0	0	0	0	0	0	0	0	0	0	1	0	0	0	0	0	0	1	2	0	0	0	0	1	0	1	0	0	1	3	2	1
251000 Nazarezinho	-35.5561446826129	-7.64097882478663	10562	10566	0	0	0	0	0	0	0	0	0	0	0	0	0	0	0	0	0	0	0	0	0	0	0	0	0	2	0	0	1	1	0	0	0
251010 Nova Floresta	-38.3189125786079	-6.9127009191105	7272	7280	0	0	0	0	0	0	0	0	0	0	0	0	0	0	0	0	0	0	0	0	0	1	0	0	0	0	1	1	0	0	3	0	0
251020 Nova Olinda	-36.2024954255349	-6.45613994183283	9421	10533	0	0	0	0	0	0	0	0	0	0	0	0	0	0	0	0	0	0	0	0	2	0	1	0	0	0	0	0	0	0	1	0	0
251030 Nova Palmeira	-38.0410502007873	-7.47684278075379	6457	6070	0	0	0	0	0	0	0	0	0	0	0	0	0	0	0	0	0	0	0	0	0	0	0	0	0	0	0	0	0	0	2	0	0
251040 Olho d'Água	-36.4187129743523	-6.67660584264479	3573	4361	0	0	0	0	0	0	0	0	0	0	0	0	0	0	0	0	0	0	0	1	0	0	0	0	0	0	0	0	0	0	0	0	0
251050 Olivedos	-37.7526855285604	-7.22497264854926	7831	6931	0	0	0	0	0	0	0	0	0	0	0	0	0	0	0	0	1	0	0	0	0	0	1	0	0	0	0	0	0	0	0	0	0
251060 Ouro Velho	-36.2436652193579	-6.98822562229028	3194	3627	0	0	0	0	0	0	0	0	0	0	0	0	0	0	0	0	0	0	0	0	0	0	0	0	0	0	1	0	0	0	0	0	0
251065 Parari	-37.1543789425132	-7.61865212451032	2823	2928	0	0	0	0	0	0	0	0	0	0	0	0	0	0	0	0	0	0	0	1	0	2	0	0	1	0	0	0	0	0	0	0	0
251070 Passagem	-36.6583244439251	-7.31670010077819	1437	1256	0	0	0	0	0	0	0	0	0	0	0	0	0	0	0	0	0	0	0	0	0	0	0	0	0	1	0	0	0	0	0	0	0
251080 Patos	-37.0543919436503	-7.13281959666244	1979	2233	0	0	0	0	0	0	0	0	0	0	0	0	0	0	0	0	0	0	0	0	0	0	0	0	0	0	0	0	0	0	0	0	0
251090 Paulista	-37.2769133372926	-7.02449166821925	91761	100674	0	0	0	0	0	0	0	0	0	0	0	1	1	0	2	1	1	4	1	1	11	3	6	4	11	10	6	8	12	7	8	16	18
251100 Pedra Branca	-37.6210556739873	-6.59406157976211	11266	11788	0	0	0	0	0	0	0	0	0	0	0	0	0	0	0	0	0	0	0	0	0	0	0	0	0	0	0	0	1	1	2	0	0
251110 Pedra Lavrada	-38.0722463078192	-7.42656442613012	3692	3721	0	0	0	0	0	0	0	0	0	0	0	0	0	0	0	0	0	0	0	0	0	0	0	0	0	0	0	0	0	0	0	1	0
251120 Pedras de Fogo	-36.4720503638462	-6.75788146064519	6617	7475	0	0	0	0	0	0	0	0	0	0	0	0	0	0	0	0	0	0	0	0	0	0	0	0	0	0	0	1	0	1	0	0	0
251272 Pedro Régis	-35.1131779827065	-7.4015385	25861	27032	0	0	0	0	0	0	0	0	0	0	0	1	0	0	0	0	0	3	1	2	3	1	7	3	2	4	6	4	6	5	3	7	7
251130 Piancó	-37.926519001178	-7.1925698759973	14872	15465	0	0	0	0	0	0	0	0	0	0	0	0	0	0	0	0	0	0	0	0	1	0	0	0	0	0	0	0	0	0	0	1	0
251140 Picuí	-36.3470460251457	-6.51013565740654	17896	18222	0	0	0	0	0	0	0	0	0	0	0	0	0	0	0	0	0	0	2	0	1	1	0	1	2	0	0	0	1	0	1	3	1
251150 Pilar	-35.2598804076248	-7.25988798491644	10274	11191	0	0	0	0	0	0	0	0	0	0	0	0	0	0	0	0	0	1	0	0	0	0	0	0	0	0	0	1	0	1	2	0	0
251160 Pilões	-35.6155405946994	-6.86922052824915	7800	6978	0	0	0	0	0	0	0	0	0	0	0	0	0	0	0	0	0	0	0	0	0	0	0	0	0	0	1	1	0	3	0	1	1
251170 Pilõezinhos	-35.530585704033	-6.84056878304328	5430	5155	0	0	0	0	0	0	0	0	0	0	1	0	0	0	0	0	0	0	0	0	0	0	0	0	0	0	0	1	0	2	0	1	0
251180 Pirpirituba	-35.4977157927507	-6.78080009845509	10198	10326	0	0	0	0	0	0	0	0	0	0	0	0	0	0	0	1	0	0	0	0	0	0	0	3	0	1	2	0	0	1	2	1	0
251190 Pitimbu	-34.8139304142683	-7.48241339603127	13927	17024	0	0	0	0	0	0	0	0	0	0	0	0	0	0	0	0	0	1	0	0	0	0	0	0	1	4	3	14	7	2	6	2	5
251200 Pocinhos	-36.0564422810101	-7.07861726936986	14880	17032	0	0	0	0	0	0	0	0	0	0	1	0	0	0	1	2	0	0	0	2	0	0	0	0	0	1	0	1	0	0	0	0	0
251203 Poço Dantas	-38.4971655332399	-6.4071756420217	3828	3751	0	0	0	0	0	0	0	0	0	0	0	0	0	0	0	0	0	0	0	0	0	0	0	0	0	0	0	0	0	0	0	0	0
251207 Poço de José de Moura	-38.5099999913196	-6.57691881585499	3529	3978	0	0	0	0	0	0	0	0	0	0	0	0	0	0	0	0	0	0	0	0	0	0	0	0	0	0	0	0	0	0	0	0	0
251210 Pombal	-37.798267271363	-6.769855485	31954	32110	0	0	0	0	0	0	0	0	0	0	0	0	0	0	0	2	2	2	1	1	0	0	1	1	1	4	2	1	5	1	0	2	1
251220 Prata	-37.0823339751871	-7.69698308434496	3425	3854	0	0	0	0	0	0	0	0	0	0	0	0	0	0	0	0	0	0	0	0	0	0	0	0	0	0	0	0	0	0	0	0	0
251230 Princesa Isabel	-37.9936640096162	-7.73386645898496	18231	21283	0	0	0	0	0	0	0	0	0	0	0	0	0	0	0	0	0	0	0	0	0	0	0	0	1	3	2	0	1	2	1	0	1
251240 Puxinanã	-35.9584940731246	-7.1489066440629	11981	12923	0	0	0	0	0	0	0	0	0	0	0	0	0	0	0	0	0	0	0	2	1	0	1	2	0	0	0	0	0	0	0	0	0
251250 Queimadas	-35.8994339112229	-7.3607915	36032	41049	0	0	0	0	0	0	0	0	0	0	0	1	0	1	3	4	0	1	1	4	2	0	1	5	1	2	4	3	0	0	2	3	2
251260 Quixabá	-37.1470987043486	-7.03081760657396	1308	1699	0	0	0	0	0	0	0	0	0	0	0	0	0	0	0	0	0	0	0	0	0	0	0	0	0	0	0	0	0	0	0	0	0
251270 Remígio	-35.7958331901249	-6.96629295198897	14914	17581	0	0	0	0	0	0	0	0	0	0	0	0	0	0	0	0	0	0	1	0	0	1	0	0	1	0	1	1	0	0	0	1	0
251274 Riachão	-35.2930058538096	-6.64447149726608	4883	5765	0	0	0	0	0	0	0	0	0	0	0	0	0	0	0	0	0	0	0	0	1	0	0	0	0	0	0	0	0	0	0	0	1
251275 Riachão do Bacamarte	-35.6627216943535	-6.54267652788993	2793	3266	0	0	0	0	0	0	0	0	0	0	0	0	0	0	1	0	0	0	0	0	1	0	0	0	0	0	0	0	0	0	0	0	0
251276 Riachão do Poço	-35.6553876583291	-7.25059477327924	3948	4264	0	0	0	0	0	0	0	0	0	0	0	0	0	0	0	0	0	0	0	0	0	0	0	0	0	1	0	0	0	0	0	0	0
251278 Riacho de Santo Antônio	-35.2612426920122	-7.15150361574026	3694	4164	0	0	0	0	0	0	0	0	0	0	0	0	0	0	0	0	0	0	0	0	0	0	0	0	0	0	0	0	0	0	1	0	0
251280 Riacho dos Cavalos	-36.1567097727418	-7.69029534454018	1334	1722	0	0	0	0	0	0	0	0	0	0	0	0	0	0	0	0	0	0	0	0	0	0	0	0	0	0	0	0	0	0	0	0	0
251290 Rio Tinto	-37.6538353910347	-6.43649424914114	8064	8314	0	0	0	0	0	0	0	0	0	0	0	0	0	0	0	0	0	0	0	0	0	0	0	0	0	0	0	0	0	0	0	0	0
251300 Salgadinho	-35.0788522259515	-6.8084485	22311	22976	0	0	0	0	0	0	0	0	0	0	0	1	1	0	0	0	1	4	0	1	5	8	6	9	3	5	7	2	6	5	1	1	2
251310 Salgado de São Félix	-36.8455028942862	-7.10303473308871	2823	3508	0	0	0	0	0	0	0	0	0	0	0	1	0	0	0	0	0	0	0	0	0	0	0	1	1	0	0	0	0	0	0	0	0
251315 Santa Cecília	-35.4433017394971	-7.35535731371706	12046	11976	0	0	0	0	0	0	0	0	0	0	0	0	0	0	0	0	0	0	1	0	0	0	0	3	0	1	0	0	0	1	1	1	0
251320 Santa Cruz	-35.877474466628	-7.74290596221598	6862	6658	0	0	0	0	0	0	0	0	0	0	0	0	0	1	0	0	0	0	0	0	0	0	0	1	0	0	0	0	0	0	0	0	0
251330 Santa Helena	-38.0605555920097	-6.53501416751783	6471	6471	0	0	0	0	0	0	0	0	0	0	0	0	0	0	0	0	0	0	0	1	0	0	0	1	1	0	0	0	0	0	0	0	0
251335 Santa Inês	-38.6427896706556	-6.71869419964293	6170	5369	0	0	0	0	0	0	0	0	0	0	0	0	0	0	0	0	0	0	0	0	0	2	0	0	0	0	0	0	0	0	0	0	0
251340 Santa Luzia	-38.5595999296318	-7.62777971854304	3548	3539	0	0	0	0	0	0	0	0	0	0	0	0	0	0	0	0	0	0	0	0	0	0	0	0	0	0	0	0	0	0	0	0	0
251370 Santa Rita	-36.9216783300447	-6.87186326188252	14012	14719	0	0	0	0	0	0	0	0	0	0	0	0	1	0	1	0	1	0	0	0	0	0	0	1	0	1	0	4	0	0	0	0	2
251380 Santa Teresinha	-38.3325811539417	-7.55121340952874	5773	5331	0	0	0	0	0	0	0	0	0	0	0	0	0	0	0	0	0	0	0	0	0	0	0	0	0	0	0	0	0	0	0	1	0
251350 Santana de Mangueira	-37.9850430999296	-7.38764445972837	7882	7266	0	0	0	0	0	0	0	0	0	0	0	0	0	0	0	0	0	0	0	0	0	1	0	0	0	0	0	0	0	0	0	0	0
251360 Santana dos Garrotes	-38.4791522142449	-6.48405529669128	2568	2615	0	0	0	0	0	0	0	0	0	0	0	0	0	0	0	0	0	0	0	0	0	0	0	0	0	0	0	0	0	0	0	0	0
251385 Santo André	-34.9658392782709	-7.1380845	115844	120310	0	0	0	0	0	0	0	0	0	0	1	2	0	3	2	1	7	1	10	11	16	11	10	13	24	20	11	15	22	24	19	27	26
251392 São Bentinho	-37.4417177954698	-7.08419170526247	4728	4581	0	0	0	0	0	0	0	0	0	0	0	0	0	0	0	0	0	0	0	1	0	0	1	0	0	0	0	2	0	0	0	0	0
251390 São Bento	-36.6309754330546	-7.22048912283316	2800	2638	0	0	0	0	0	0	0	0	0	0	0	0	0	0	0	0	0	0	0	0	0	0	0	0	0	0	0	0	0	0	0	1	0
251396 São Domingos	-37.449349664422	-6.48930754079141	26225	30879	0	0	0	0	0	0	0	0	0	0	0	0	0	0	0	0	1	0	1	3	1	1	0	1	0	2	2	1	1	1	2	1	0
251394 São Domingos do Cariri	-37.7227213005654	-6.89030850899754	3589	4138	0	0	0	0	0	0	0	0	0	0	0	0	0	0	0	0	0	0	0	0	0	0	0	0	0	0	0	0	0	0	0	0	0
251398 São Francisco	-36.4359294005056	-7.63299070250314	2189	2420	0	0	0	0	0	0	0	0	0	0	0	0	0	0	0	0	0	0	0	0	0	0	0	0	0	0	0	0	0	0	0	0	0
251400 São João do Cariri	-37.9426027474446	-6.81592498091653	2498	2855	0	0	0	0	0	0	0	0	0	0	0	0	0	0	0	0	0	0	0	0	0	0	0	0	0	0	0	0	0	0	0	0	0
250070 São João do Rio do Peixe	-38.0971412339127	-6.61927998240531	3464	3364	0	0	0	0	0	0	0	0	0	0	0	0	0	0	0	0	0	0	0	0	0	0	0	0	0	0	0	0	0	0	0	0	0
251410 São João do Tigre	-36.5315209358872	-7.39020133575512	4703	4344	0	0	0	0	0	0	0	0	0	0	0	0	0	0	0	0	0	0	0	0	0	0	0	0	0	0	0	0	0	0	1	0	0
251420 São José da Lagoa Tapada	-36.8457433215685	-8.08104288936475	4481	4396	0	0	0	0	0	0	0	0	0	0	0	0	0	0	0	0	0	0	0	0	0	0	0	0	0	0	0	0	0	0	0	1	0
251430 São José de Caiana	-38.1577701892674	-6.94423148941398	7184	7564	0	0	0	0	0	0	0	0	0	0	0	0	0	0	0	0	0	0	0	0	0	0	0	0	0	0	0	0	0	0	0	0	0
251440 São José de Espinharas	-38.2978233702354	-7.24915963108365	5737	6010	0	0	0	0	0	0	0	0	0	0	0	0	0	0	0	0	0	0	0	0	0	0	0	0	0	0	0	0	0	0	0	0	0
251450 São José de Piranhas	-37.3251148399789	-6.84417960846357	5109	4760	0	0	0	0	0	0	0	0	0	0	0	0	0	0	0	0	0	0	0	0	0	0	0	0	0	0	0	0	0	0	0	0	0
251455 São José de Princesa	-35.3779610544874	-7.24712735721632	4900	5508	0	0	0	0	0	0	0	0	0	0	0	0	0	0	0	0	0	0	0	0	0	0	0	0	0	0	2	0	0	0	0	2	0
251460 São José do Bonfim	-38.5010748206497	-7.12086995744378	17876	19096	0	0	0	0	0	0	0	0	0	0	0	1	0	1	0	0	1	0	1	0	1	1	0	1	1	1	0	0	1	0	1	3	0
251465 São José do Brejo do Cruz	-38.0988027202559	-7.7429694507639	4970	4219	0	0	0	0	0	0	0	0	0	0	0	0	0	0	0	0	0	0	0	0	0	0	0	0	0	0	0	0	0	0	0	0	0
251470 São José do Sabugi	-37.3092447284815	-7.16091497735897	2838	3233	0	0	0	0	0	0	0	0	0	0	0	0	0	0	0	0	0	0	0	0	0	0	0	0	0	0	0	1	1	0	0	0	0
251480 São José dos Cordeiros	-37.3538296761784	-6.21291534073982	1532	1684	0	0	0	0	0	0	0	0	0	0	0	0	0	0	0	0	0	0	0	0	0	0	0	0	0	0	0	0	0	0	0	0	0
251445 São José dos Ramos	-36.7974932181972	-6.77553140683712	3903	4010	0	0	0	0	0	0	0	0	0	0	0	0	0	0	0	0	0	0	0	0	0	0	0	0	0	0	0	0	0	0	1	1	0
251490 São Mamede	-36.8027778195065	-7.39264269695839	4136	3985	0	0	0	0	0	0	0	0	0	0	0	0	0	0	0	0	0	0	0	0	0	0	0	0	0	0	0	0	0	0	0	0	0
251500 São Miguel de Taipu	-37.0948573852401	-6.93022837139016	8018	7748	0	0	0	0	0	0	0	0	0	0	0	0	2	0	1	0	0	0	0	0	0	1	1	0	1	0	0	2	1	0	0	2	0
251510 São Sebastião de Lagoa de Roça	-35.2104513918798	-7.24923353038705	6086	6696	0	0	0	0	0	0	0	0	0	0	0	0	0	0	0	0	0	0	0	0	0	0	0	0	2	0	0	0	0	1	1	0	0
251520 São Sebastião do Umbuzeiro	-35.8664139115223	-7.10094595524404	10026	11041	0	0	0	0	0	0	0	0	0	0	0	0	0	0	0	0	1	0	1	0	0	0	0	0	0	1	0	0	1	1	0	0	0
251530 Sapé	-37.0084169780022	-8.15711875468474	2894	3235	0	0	0	0	0	0	0	0	0	0	0	0	0	0	0	0	0	0	0	0	0	0	0	0	0	0	0	0	0	0	0	0	0
251540 Seridó	-35.2304326165497	-7.087111	47353	50143	0	0	0	0	0	0	0	0	0	0	0	0	0	2	3	1	2	1	2	2	4	2	3	2	6	2	5	2	4	9	11	7	11
251550 Serra Branca	-36.4107641095568	-6.85690856317292	9106	10230	0	0	0	0	0	0	0	0	0	0	0	0	0	0	0	0	0	0	0	0	0	0	1	0	0	0	1	0	0	0	0	1	0
251560 Serra da Raiz	-36.6556668629229	-7.4805025244756	12275	12973	0	0	0	0	0	0	0	0	0	0	0	1	0	0	0	0	3	0	0	0	0	0	1	0	0	0	0	0	0	0	2	2	0
251570 Serra Grande	-35.4427388368849	-6.68551765005369	3436	3204	0	0	0	0	0	0	0	0	0	0	0	0	0	0	1	0	0	0	1	0	0	0	0	0	0	0	0	1	0	0	1	0	0
251580 Serra Redonda	-38.3748947870419	-7.21414775784029	2855	2975	0	0	0	0	0	0	0	0	0	0	0	0	0	0	0	0	0	0	0	0	0	0	0	0	0	0	0	0	0	0	0	0	0
251590 Serraria	-35.6742704972443	-7.18254942468272	7307	7050	0	0	0	0	0	0	0	0	0	0	0	1	1	3	1	0	0	1	2	6	3	0	3	0	1	3	2	3	1	0	0	0	2
251593 Sertãozinho	-35.6441425707571	-6.81708894284731	6678	6238	0	0	0	0	0	0	0	0	0	0	0	0	0	0	0	0	0	0	0	0	0	0	0	0	1	0	1	0	0	0	0	0	0
251597 Sobrado	-35.4417507457045	-6.75079754596171	3444	4395	0	0	0	0	0	0	0	0	0	0	0	0	0	0	0	0	0	0	0	0	0	2	0	0	0	1	0	0	0	1	0	0	0
251600 Solânea	-35.2381954790313	-7.14457561363735	6885	7373	0	0	0	0	0	0	0	0	0	0	0	0	0	0	0	0	0	0	0	0	0	0	0	0	1	0	0	0	0	1	1	0	0
251610 Soledade	-35.6561584077255	-6.7598975	30658	26693	0	0	0	0	0	0	0	0	0	0	0	0	1	0	0	2	1	1	1	2	0	1	3	0	0	0	0	3	1	3	1	0	1
251615 Sossêgo	-36.362664860377	-7.05874137777625	12061	13739	0	0	0	0	0	0	0	0	0	0	0	0	0	0	0	0	1	1	0	1	0	0	1	1	1	1	2	1	1	0	4	1	0
251620 Sousa	-36.2482238788383	-6.76752752888267	2598	3169	0	0	0	0	0	0	0	0	0	0	0	0	0	0	0	0	0	0	0	0	0	0	0	0	0	0	0	0	0	0	3	0	0
251630 Sumé	-38.2296050806011	-6.763378005	62635	65803	0	0	0	0	0	0	0	0	0	0	0	0	2	1	0	0	1	1	2	2	4	4	3	3	4	5	3	5	4	5	4	5	7
251640 Tacima	-36.8802761457321	-7.67105361514705	15035	16060	0	0	0	0	0	0	0	0	0	0	0	0	0	0	2	0	1	1	0	1	1	0	1	0	0	0	0	2	2	1	2	0	0
251650 Taperoá	-35.6388366564942	-6.48891694245472	9388	10262	0	0	0	0	0	0	0	0	0	0	0	0	0	0	0	0	0	0	0	0	0	0	0	1	0	0	1	0	0	0	3	2	0
251660 Tavares	-36.8289985342818	-7.20953935099688	13299	14936	0	0	0	0	0	0	0	0	0	0	0	0	0	0	0	1	1	1	0	0	0	0	0	0	0	1	0	1	0	0	1	0	1
251670 Teixeira	-37.8785919324605	-7.63570844619416	13584	14103	0	0	0	0	0	0	0	0	0	0	0	0	0	0	0	0	0	0	0	0	0	0	0	0	1	0	0	1	0	2	0	0	0
251675 Tenório	-37.2515615776267	-7.22370290861476	11953	14153	0	0	0	0	0	0	0	0	0	0	0	0	0	0	1	0	1	0	0	1	0	0	0	0	0	0	0	2	0	0	0	0	0
251680 Triunfo	-36.6279998744085	-6.93826040293171	2473	2813	0	0	0	0	0	0	0	0	0	0	0	0	0	0	0	0	0	0	0	0	0	0	0	0	0	0	0	0	1	0	0	0	0
251690 Uiraúna	-38.598098331275	-6.5768355073857	9053	9220	0	0	0	0	0	0	0	0	0	0	0	0	0	0	1	0	0	0	0	2	0	0	0	0	1	0	0	1	0	0	0	0	0
251700 Umbuzeiro	-38.4070270101528	-6.52492709513081	13681	14584	0	0	0	0	0	0	0	0	0	0	1	0	0	0	0	0	0	0	0	1	0	0	2	0	0	1	0	0	0	0	0	4	1
251710 Várzea	-35.6714708228878	-7.69820632935525	9192	9298	0	0	0	0	0	0	0	0	0	0	0	0	0	0	0	0	0	0	0	1	1	0	1	1	0	0	0	4	1	2	1	0	0
251720 Vieirópolis	-36.9927210043315	-6.77080724678283	2051	2504	0	0	0	0	0	0	0	0	0	0	0	0	0	0	0	0	0	0	0	0	0	0	0	0	0	0	0	0	0	0	1	0	0
250550 Vista Serrana	-38.2778434980653	-6.54571355168578	4672	5045	0	0	0	0	0	0	0	0	0	0	0	0	0	0	0	0	0	0	0	0	0	0	0	0	0	1	0	0	0	1	0	0	0
251740 Zabelê	-37.0935519728886	-8.0768741972494	1853	2075	0	0	0	0	0	0	0	0	0	0	0	0	0	0	0	0	0	0	0	0	0	0	0	1	0	0	0	0	0	0	0	0	0
260005 Abreu e Lima	-34.8991305847304	-7.90444899	89039	94429	0	0	0	0	0	0	0	0	0	0	3	1	1	3	5	4	9	6	14	7	6	18	20	13	11	32	24	32	18	11	24	33	27
260010 Afogados da Ingazeira	-37.6376860181022	-7.74832758583151	32922	35088	0	0	0	0	0	0	0	0	0	0	1	0	0	2	0	0	0	0	0	1	0	2	0	2	0	2	1	0	2	3	0	2	4
260020 Afrânio	-41.0057973410949	-8.51109128375517	15014	17586	0	0	0	0	0	0	0	0	0	0	0	0	0	0	0	0	1	0	0	1	2	0	0	2	0	1	0	1	1	0	1	0	1
260030 Agrestina	-35.94677683746	-8.455973	20036	22679	0	0	0	0	0	0	0	0	0	0	0	0	0	0	1	0	0	1	0	0	2	1	1	2	0	0	0	2	0	2	1	0	2
260040 Água Preta	-35.5185573511919	-8.70912255231174	28531	33095	0	0	0	0	0	0	0	0	0	0	0	1	0	0	0	0	0	3	0	0	1	0	3	2	2	2	3	6	5	2	4	3	3
260050 Águas Belas	-37.1219571685606	-9.1145895	36641	40235	0	0	0	0	0	0	0	0	0	0	0	0	0	0	0	0	1	1	0	0	0	1	1	0	1	3	0	2	2	0	4	3	1
260060 Alagoinha	-36.7754560083166	-8.46627052298468	12535	13759	0	0	0	0	0	0	0	0	0	0	0	0	0	0	0	0	0	0	0	0	0	1	0	0	1	2	0	0	0	0	0	0	2
260070 Aliança	-35.228501497065	-7.60472980846341	37189	37415	0	0	0	0	0	0	0	0	0	0	0	0	0	0	0	0	0	0	1	0	1	0	1	2	1	0	1	2	2	3	4	9	9
260080 Altinho	-36.0596997585832	-8.4895925	22131	22353	0	0	0	0	0	0	0	0	0	0	0	0	0	0	1	0	0	2	2	0	0	1	1	1	1	0	2	1	2	1	1	1	2
260090 Amaraji	-35.4507729209957	-8.378487	21309	21939	0	0	0	0	0	0	0	0	0	0	0	0	0	0	0	0	2	0	0	0	0	0	1	1	2	0	1	2	3	0	2	4	6
260100 Angelim	-36.2848143554983	-8.89037420790994	9082	10202	0	0	0	0	0	0	0	0	0	0	0	0	0	0	0	0	0	0	0	1	0	0	0	0	0	0	0	0	0	1	1	0	0
260105 Araçoiaba	-35.0939665275382	-7.78564187251451	15108	18156	0	0	0	0	0	0	0	0	0	0	0	0	0	0	0	0	0	0	0	0	0	2	1	2	1	0	2	0	0	3	1	1	5
260110 Araripina	-40.5024605749941	-7.5781415	70898	77302	0	0	0	0	0	0	0	0	0	0	0	0	0	0	0	0	0	1	0	1	0	2	2	3	1	4	1	5	3	1	3	9	8
260120 Arcoverde	-37.0565055646245	-8.4239405	61600	68793	0	0	0	0	0	0	0	0	0	0	1	0	0	1	1	0	4	0	2	4	1	6	7	4	2	14	5	6	8	6	6	6	3
260130 Barra de Guabiraba	-35.6628188858245	-8.42093503757972	10939	12776	0	0	0	0	0	0	0	0	0	0	0	1	0	0	0	0	0	0	0	0	0	0	0	0	2	0	2	0	2	0	1	1	0
260140 Barreiros	-35.1990859873173	-8.81413799010685	39139	40732	0	0	0	0	0	0	0	0	0	0	1	0	0	1	0	1	1	2	1	2	1	3	5	6	4	8	5	3	6	2	12	10	7
260150 Belém de Maria	-35.8399240901317	-8.6212019106173	10626	11353	0	0	0	0	0	0	0	0	0	0	0	0	0	0	0	0	0	0	0	0	1	0	1	0	0	3	3	1	0	0	0	1	3
260160 Belém do São Francisco	-38.9615995649726	-8.75146278008585	20208	20253	0	0	0	0	0	0	0	0	0	0	1	0	0	1	0	1	0	0	0	0	0	1	0	0	0	3	0	1	1	1	2	0	0
260170 Belo Jardim	-36.420035083018	-8.3352954393583	68698	72432	0	0	0	0	0	0	0	0	0	0	0	1	2	1	0	0	5	0	3	7	4	5	5	6	2	4	5	3	4	1	10	9	3
260180 Betânia	-38.0387381366471	-8.26984078962668	11305	12003	0	0	0	0	0	0	0	0	0	0	0	0	0	0	0	0	0	0	0	0	0	0	0	0	1	0	0	2	3	4	2	0	0
260190 Bezerros	-35.754487945878	-8.2353595	57371	58668	0	0	0	0	0	0	0	0	0	0	0	0	0	0	0	0	2	0	8	0	3	3	2	2	2	4	5	0	1	4	6	5	10
260200 Bodocó	-39.9361631850394	-7.77934262699137	31731	35158	0	0	0	0	0	0	0	0	0	0	0	0	0	0	0	0	0	1	0	0	0	0	0	0	0	1	0	1	0	1	0	2	1
260210 Bom Conselho	-36.679314385707	-9.16338298488547	42085	45503	0	0	0	0	0	0	0	0	0	0	0	0	0	0	0	0	0	0	1	0	0	2	0	2	1	1	4	1	0	2	1	3	4
260220 Bom Jardim	-35.5871395022878	-7.79951218074002	37013	37826	0	0	0	0	0	0	0	0	0	0	0	0	0	1	1	0	1	0	0	2	2	1	2	0	1	3	1	2	1	3	4	5	0
260230 Bonito	-35.7285279259275	-8.4722605	37750	37566	0	0	0	0	0	0	0	0	0	0	1	0	0	2	1	0	0	0	0	1	0	3	0	2	1	4	0	3	2	1	5	4	5
260240 Brejão	-36.5646966592673	-9.02724915072048	8916	8844	0	0	0	0	0	0	0	0	0	0	0	0	0	0	0	0	0	0	0	1	0	0	0	0	0	0	0	0	0	0	0	0	0
260250 Brejinho	-37.2873345539798	-7.3456712759663	7278	7307	0	0	0	0	0	0	0	0	0	0	0	0	0	0	0	1	1	0	0	0	0	0	0	0	0	0	0	0	0	2	0	0	0
260260 Brejo da Madre de Deus	-36.3703914413319	-8.1489565	38109	45180	0	0	0	0	0	0	0	0	0	0	0	0	0	1	1	0	0	0	1	2	0	2	1	2	1	1	0	2	3	1	2	7	5
260270 Buenos Aires	-35.3295704142006	-7.72437221003539	12007	12537	0	0	0	0	0	0	0	0	0	0	0	0	0	0	0	0	0	0	0	0	0	1	1	1	0	1	1	2	2	0	0	2	0
260280 Buíque	-37.156988114845	-8.62205904068232	44169	52105	0	0	0	0	0	0	0	0	0	0	0	0	0	0	2	0	0	0	0	2	0	0	1	1	3	1	3	0	0	1	2	3	2
260290 Cabo de Santo Agostinho	-35.0384889718131	-8.28986423029788	152977	185025	0	0	0	0	0	0	0	0	0	0	0	2	4	7	10	7	13	20	18	25	21	43	51	47	47	53	29	67	53	66	67	77	68
260300 Cabrobó	-39.3098413379707	-8.51510548326908	26741	30873	0	0	0	0	0	0	0	0	0	0	0	1	0	0	0	0	0	0	0	0	2	0	0	0	0	1	0	0	0	2	2	2	2
260310 Cachoeirinha	-36.2359914117891	-8.48683107303865	17042	18819	0	0	0	0	0	0	0	0	0	0	0	0	0	0	0	0	1	0	2	2	1	1	2	0	0	1	4	2	1	0	1	3	2
260320 Caetés	-36.6248040076124	-8.77559484478882	24137	26577	0	0	0	0	0	0	0	0	0	0	0	0	0	1	0	0	0	0	0	0	0	0	0	0	0	1	1	1	0	0	0	0	0
260330 Calçado	-36.3332880795364	-8.73837794373232	11709	11125	0	0	0	0	0	0	0	0	0	0	0	0	0	0	0	0	0	0	0	0	0	0	0	0	0	0	0	0	1	2	0	2	1
260340 Calumbi	-38.1537459242791	-7.93842732667504	7079	5648	0	0	0	0	0	0	0	0	0	0	0	0	0	0	0	0	0	0	0	0	0	0	0	0	0	0	0	0	0	0	0	0	0
260345 Camaragibe	-34.9957213563856	-8.0205217674976	128702	144466	0	0	0	0	0	0	0	0	0	0	3	0	4	3	8	5	7	15	15	13	11	18	29	26	23	31	28	26	24	35	18	23	33
260350 Camocim de São Félix	-35.7651947265538	-8.36213804006225	15115	17104	0	0	0	0	0	0	0	0	0	0	0	1	0	0	0	0	0	1	0	0	0	0	0	0	2	1	0	0	0	3	3	3	4
260360 Camutanga	-35.2827906438477	-7.40708241993907	7844	8156	0	0	0	0	0	0	0	0	0	0	0	0	0	1	0	0	0	0	0	0	1	0	0	0	0	0	1	2	1	1	0	0	0
260370 Canhotinho	-36.193574878074	-8.88387056215619	24920	24521	0	0	0	0	0	0	0	0	0	0	0	0	0	0	0	0	0	0	0	0	0	0	0	3	0	0	2	0	0	3	0	1	0
260380 Capoeiras	-36.6237980172928	-8.73614267974256	19556	19593	0	0	0	0	0	0	0	0	0	0	0	0	0	0	0	0	0	0	0	0	0	0	0	1	0	0	1	0	1	3	1	0	0
260390 Carnaíba	-37.793398902551	-7.80305821890566	17696	18574	0	0	0	0	0	0	0	0	0	0	0	0	1	0	1	1	0	0	0	0	0	0	0	0	0	0	1	0	0	1	1	0	0
260392 Carnaubeira da Penha	-38.7434219469465	-8.32060796467651	10404	11782	0	0	0	0	0	0	0	0	0	0	0	0	0	0	0	0	1	0	0	0	0	0	0	1	0	0	0	0	0	0	0	0	0
260400 Carpina	-35.2580606059131	-7.84688671641732	63811	74858	0	0	0	0	0	0	0	0	0	0	0	0	0	1	1	1	1	0	0	3	2	3	9	6	9	10	14	17	10	16	15	8	11
260410 Caruaru	-35.9670733600535	-8.285898	253634	314912	0	0	0	0	0	0	0	0	0	1	0	6	5	8	7	11	18	24	26	18	26	31	53	54	51	43	43	54	39	33	56	42	91
260415 Casinhas	-35.7253231033555	-7.74320656791998	13345	13766	0	0	0	0	0	0	0	0	0	0	0	0	0	0	0	0	0	0	0	0	0	0	0	0	0	1	0	1	0	1	0	1	1
260420 Catende	-35.7216666573487	-8.6703075	31257	37820	0	0	0	0	0	0	0	0	0	0	0	0	1	0	0	0	2	1	2	0	2	4	1	3	1	7	1	9	4	1	3	6	5
260430 Cedro	-39.2371382153378	-7.71746923330341	9551	10778	0	0	0	0	0	0	0	0	0	0	0	0	0	0	0	0	0	0	0	0	0	0	0	0	1	0	0	0	0	0	0	2	0
260440 Chã de Alegria	-35.213726736211	-7.99790078017443	11102	12404	0	0	0	0	0	0	0	0	0	0	0	0	0	0	0	0	0	1	1	0	0	0	2	0	2	2	2	0	1	0	2	0	3
260450 Chã Grande	-35.4647408125141	-8.24011277651399	18407	20137	0	0	0	0	0	0	0	0	0	0	0	0	0	0	1	0	0	0	0	0	2	1	3	1	0	2	2	0	0	1	1	3	1
260460 Condado	-35.1041184906515	-7.589382255	21797	24282	0	0	0	0	0	0	0	0	0	0	0	0	0	0	0	0	3	1	1	1	0	1	1	2	1	4	6	2	3	3	8	5	2
260470 Correntes	-36.3297018953137	-9.12866550151905	17044	17419	0	0	0	0	0	0	0	0	0	0	0	0	0	0	0	0	0	0	0	0	0	0	1	0	0	1	0	2	1	1	0	3	4
260480 Cortês	-35.5415869000023	-8.4751512172918	12681	12452	0	0	0	0	0	0	0	0	0	0	0	0	0	0	0	0	0	0	0	0	1	0	0	1	0	0	1	0	0	1	1	2	1
260490 Cumaru	-35.6946989631154	-8.01503244286428	27489	17183	0	0	0	0	0	0	0	0	0	0	0	0	0	0	0	0	0	0	3	0	0	0	0	0	1	1	1	0	2	0	2	1	2
260500 Cupira	-35.9502573664167	-8.61128266016395	22383	23390	0	0	0	0	0	0	0	0	0	0	0	1	0	1	1	0	0	2	0	1	0	2	0	1	1	2	0	3	3	0	1	1	2
260510 Custódia	-37.6410965906668	-8.089002	29969	33855	0	0	0	0	0	0	0	0	0	0	1	0	0	0	0	0	1	0	2	1	0	2	1	2	2	1	1	1	4	3	1	0	1
260515 Dormentes	-40.7707358130966	-8.44865698651541	14411	16917	0	0	0	0	0	0	0	0	0	0	0	0	0	0	0	0	0	0	0	0	0	0	0	0	0	0	0	0	0	0	0	0	0
260520 Escada	-35.2361574244476	-8.36252199	57341	63517	0	0	0	0	0	0	0	0	0	0	0	0	0	2	1	0	3	0	2	2	3	3	7	7	12	17	9	18	19	19	12	17	14
260530 Exu	-39.7227283392676	-7.516307	32423	31636	0	0	0	0	0	0	0	0	0	0	0	0	0	0	0	0	0	0	2	1	0	1	0	1	0	1	0	1	1	0	1	1	1
260540 Feira Nova	-35.390597986464	-7.94872774216478	18857	20571	0	0	0	0	0	0	0	0	0	0	0	0	0	0	0	0	0	1	0	1	1	2	0	1	0	1	2	0	0	2	2	3	5
260545 Fernando de Noronha	-32.4351863280529	-3.85202140078181	2051	2630	0	0	0	0	0	0	0	0	0	0	0	0	0	0	0	1	0	0	0	0	0	0	1	0	0	0	1	0	0	0	0	1	0
260550 Ferreiros	-35.2440702124351	-7.44549420525894	10727	11430	0	0	0	0	0	0	0	0	0	0	0	0	0	1	0	0	0	0	0	0	0	0	0	1	0	1	0	1	1	3	0	0	1
260560 Flores	-37.9714561137782	-7.86171447493079	20823	22169	0	0	0	0	0	0	0	0	0	0	1	0	0	1	1	0	0	0	0	1	0	0	2	0	0	0	0	2	0	0	0	0	1
260570 Floresta	-38.5712393419872	-8.6008265	24729	29285	0	0	0	0	0	0	0	0	0	0	0	0	0	0	0	0	0	0	0	0	0	0	0	0	0	0	0	0	0	0	3	2	0
260580 Frei Miguelinho	-35.9231276419375	-7.94445824740133	12978	14293	0	0	0	0	0	0	0	0	0	0	0	0	0	0	0	1	0	1	1	0	0	0	0	0	1	0	1	0	1	0	0	0	0
260590 Gameleira	-35.3866107834559	-8.58383577054338	24003	27912	0	0	0	0	0	0	0	0	0	0	0	0	0	0	0	0	0	0	1	2	0	0	0	0	3	6	1	5	13	2	1	3	5
260600 Garanhuns	-36.4930502821005	-8.88890553	117749	129408	0	0	0	0	0	0	0	0	0	0	0	3	0	2	0	1	3	5	4	8	5	6	6	9	9	14	12	11	15	14	17	15	8
260610 Glória do Goitá	-35.2923223922623	-7.99960847212724	27554	29019	0	0	0	0	0	0	0	0	0	0	0	1	0	0	0	1	0	0	0	2	0	0	0	0	0	2	1	1	3	0	0	5	3
260620 Goiana	-34.9983762971528	-7.55923185486717	71177	75644	0	0	0	0	0	0	0	0	0	0	0	0	0	2	1	1	6	3	3	5	4	13	9	16	17	26	17	20	21	32	24	17	15
260630 Granito	-39.6192863432021	-7.70925328234973	6110	6855	0	0	0	0	0	0	0	0	0	0	0	0	0	0	0	0	0	0	0	0	0	0	0	0	0	0	0	0	0	0	0	0	0
260640 Gravatá	-35.5714923938373	-8.2059995	67273	76458	0	0	0	0	0	0	0	0	0	0	0	1	0	0	1	1	2	1	1	1	3	1	7	2	10	1	5	11	13	5	9	13	14
260650 Iati	-36.8472759684337	-9.04570925087953	17691	18360	0	0	0	0	0	0	0	0	0	0	0	0	0	0	0	0	0	0	0	1	0	0	0	1	1	1	0	0	0	0	1	2	0
260660 Ibimirim	-37.6900466896833	-8.53876220824973	24340	26954	0	0	0	0	0	0	0	0	0	0	0	0	0	0	1	0	0	0	0	0	0	0	0	0	1	0	0	0	0	0	2	1	1
260670 Ibirajuba	-36.1804630923865	-8.58053493560591	7438	7534	0	0	0	0	0	0	0	0	0	0	0	0	0	0	0	0	0	0	0	0	0	0	0	0	0	0	0	0	0	1	2	4	1
260680 Igarassu	-34.9105833875875	-7.82837199	82277	102021	0	0	0	0	0	0	0	0	0	0	1	0	2	1	3	2	4	5	6	5	9	11	10	6	13	4	13	12	21	18	31	25	36
260690 Iguaraci	-37.5188211184962	-7.84477430130535	11486	11779	0	0	0	0	0	0	0	0	0	0	0	0	0	1	0	0	0	0	0	1	0	0	0	0	0	0	0	0	0	0	0	0	0
260760 Ilha de Itamaracá	-37.8244851112304	-8.90204607887599	13280	19081	0	0	0	0	0	0	0	0	0	0	0	0	0	1	0	0	0	0	0	0	0	0	1	2	1	0	2	0	0	0	1	0	1
260700 Inajá	-37.4576704743563	-7.6777971945153	4567	4496	0	0	0	0	0	0	0	0	0	0	0	0	0	0	0	0	1	0	0	0	0	0	0	0	0	0	0	0	0	0	0	0	0
260710 Ingazeira	-35.0634719379371	-8.3969865	59281	80637	0	0	0	0	0	0	0	0	0	0	1	0	1	1	0	0	2	5	1	2	2	6	14	15	11	16	17	24	32	19	30	33	40
260720 Ipojuca	-40.1502087501672	-7.6497045	23042	28120	0	0	0	0	0	0	0	0	0	0	0	0	0	0	0	0	0	0	0	0	0	1	1	0	0	0	0	0	0	0	1	0	2
260730 Ipubi	-38.6863416893124	-8.72451506478971	3669	4369	0	0	0	0	0	0	0	0	0	0	0	0	0	0	0	0	0	0	0	0	0	0	0	0	0	0	0	0	0	1	0	0	0
260740 Itacuruba	-37.4189484589274	-8.9400544003599	26799	26256	0	0	0	0	0	0	0	0	0	0	0	0	0	0	0	0	0	0	0	0	0	0	0	0	0	0	0	1	1	1	0	1	0
260750 Itaíba	-34.823950567034	-7.74657331766388	15858	21884	0	0	0	0	0	0	0	0	0	0	0	0	0	0	2	0	3	6	1	2	1	3	6	3	4	4	2	3	8	2	7	5	5
260765 Itambé	-35.1106273574317	-7.40926386	34982	35398	0	0	0	0	0	0	0	0	0	0	0	1	1	0	0	1	0	3	1	3	0	4	3	5	5	2	3	6	7	6	7	7	8
260770 Itapetim	-37.1884393109605	-7.37842852842199	14766	13881	0	0	0	0	0	0	0	0	0	0	0	0	0	0	0	3	0	0	0	1	0	0	0	0	1	2	0	0	0	0	1	0	2
260775 Itapissuma	-34.8892710487235	-7.77403476474654	20116	23769	0	0	0	0	0	0	0	0	0	0	1	0	0	2	0	0	5	4	4	2	0	6	1	6	7	9	6	9	14	13	4	9	8
260780 Itaquitinga	-35.1026145695038	-7.6663936085023	14950	15692	0	0	0	0	0	0	0	0	0	0	0	0	0	0	0	0	0	0	0	0	0	0	0	0	0	2	1	1	1	0	5	3	0
260790 Jaboatão dos Guararapes	-34.9211734672603	-8.16539146735745	581556	644620	0	0	0	0	0	1	0	0	0	0	11	19	25	25	29	26	53	65	72	88	100	116	157	135	138	191	185	187	207	179	217	205	206
260795 Jaqueira	-35.7973952137599	-8.72796987804595	11653	11501	0	0	0	0	0	0	0	0	0	0	0	0	0	0	0	0	0	0	0	0	0	0	1	0	0	0	0	0	0	1	5	0	0
260800 Jataúba	-36.4988285484163	-7.98725777724561	14653	15819	0	0	0	0	0	0	0	0	0	0	0	1	0	0	0	0	1	0	0	0	0	0	1	0	0	0	0	0	0	0	1	0	1
260805 Jatobá	-38.2750376623843	-9.18506999252143	13148	13963	0	0	0	0	0	0	0	0	0	0	0	0	0	0	0	0	0	0	0	0	0	0	0	0	1	1	0	0	0	0	0	0	0
260810 João Alfredo	-35.5915023689903	-7.86018872703986	27023	30743	0	0	0	0	0	0	0	0	0	0	0	0	0	0	0	0	0	0	0	1	2	0	0	4	1	4	2	3	3	4	0	4	2
260820 Joaquim Nabuco	-35.5292418261614	-8.62689829945635	15925	15773	0	0	0	0	0	0	0	0	0	0	0	0	0	0	0	0	1	1	0	0	1	0	1	0	0	1	0	2	0	0	2	3	3
260825 Jucati	-36.4903865236772	-8.70702896437458	9695	10604	0	0	0	0	0	0	0	0	0	0	0	0	0	0	0	0	0	0	1	0	0	0	0	1	0	0	0	0	0	0	1	1	1
260830 Jupi	-36.4117337384655	-8.70609685279339	12329	13705	0	0	0	0	0	0	0	0	0	0	0	0	0	0	0	0	0	0	0	0	0	0	0	0	0	0	2	1	0	2	0	3	1
260840 Jurema	-36.1359544906229	-8.7196671740285	13741	14541	0	0	0	0	0	0	0	0	0	0	0	0	0	0	0	0	0	0	0	0	0	0	0	0	0	0	0	0	0	1	3	2	1
260850 Lagoa de Itaenga	-35.3126019234256	-7.84423249520262	13110	16007	0	0	0	0	0	0	0	0	0	0	0	0	0	0	0	0	0	0	0	0	1	0	0	0	0	0	0	0	1	2	1	2	2
260845 Lagoa do Carro	-35.2928036525271	-7.93237817854015	20172	20659	0	0	0	0	0	0	0	0	0	0	0	0	0	1	1	0	1	0	0	1	2	1	2	2	1	2	1	1	4	1	2	3	1
260860 Lagoa do Ouro	-36.4643169318296	-9.12417183792505	10977	12132	0	0	0	0	0	0	0	0	0	0	0	0	0	0	0	0	1	0	2	0	0	0	0	1	0	0	1	2	0	3	0	0	2
260870 Lagoa dos Gatos	-35.9071210443245	-8.64925486457646	16100	15615	0	0	0	0	0	0	0	0	0	0	0	0	0	0	0	0	0	1	0	0	0	0	0	0	2	1	2	3	1	2	2	2	1
260875 Lagoa Grande	-40.2707251264837	-8.995051485	19137	22760	0	0	0	0	0	0	0	0	0	0	0	0	0	0	0	0	0	1	0	0	1	1	0	1	0	0	0	1	0	1	1	0	3
260880 Lajedo	-36.3214966175308	-8.66285686583942	32209	36628	0	0	0	0	0	0	0	0	0	0	0	0	0	0	1	1	2	1	0	2	0	1	1	1	4	1	0	0	3	1	4	3	2
260890 Limoeiro	-35.4552610509597	-7.880198	56322	55439	0	0	0	0	0	0	0	0	0	0	2	0	0	3	0	1	2	3	3	2	3	4	11	11	8	12	5	5	8	13	9	9	5
260900 Macaparana	-35.4498749786749	-7.55568069874715	22494	23925	0	0	0	0	0	0	0	0	0	0	0	0	0	0	0	0	0	0	0	0	0	2	1	1	1	0	3	2	2	0	1	1	0
260910 Machados	-35.5141405623355	-7.68857248562588	9826	13596	0	0	0	0	0	0	0	0	0	0	0	0	0	0	0	0	0	1	0	1	1	0	0	0	2	0	0	1	2	0	0	1	1
260915 Manari	-37.626822945483	-8.96010814463401	13028	18083	0	0	0	0	0	0	0	0	0	0	0	0	0	0	0	0	0	0	1	0	0	0	0	0	0	0	0	0	0	0	0	0	0
260920 Maraial	-35.8141175724592	-8.78307760133499	14017	12230	0	0	0	0	0	0	0	0	0	0	0	0	0	1	0	0	0	0	0	0	0	1	1	1	0	0	0	0	0	0	0	2	0
260930 Mirandiba	-38.7345645822767	-8.12024380215452	13122	14308	0	0	0	0	0	0	0	0	0	0	0	0	0	0	0	0	0	0	0	0	0	0	0	0	0	0	0	0	0	0	0	0	1
261430 Moreilândia	-35.0948690998839	-8.11869453	49205	56696	0	0	0	0	0	0	0	0	0	0	1	0	2	0	1	2	0	3	8	0	6	5	5	6	1	10	5	14	4	9	11	6	10
260940 Moreno	-35.2213386961744	-7.737688	29254	30796	0	0	0	0	0	0	0	0	0	0	0	0	1	0	1	0	3	0	0	0	2	1	3	3	2	1	1	3	2	3	4	2	4
260950 Nazaré da Mata	-34.8613103898235	-7.99266007532292	367902	377779	0	0	0	0	0	0	0	0	0	0	15	10	20	27	31	46	50	61	75	62	89	78	99	85	83	121	107	141	113	132	113	124	142
260960 Olinda	-35.6029820966855	-7.73789513366546	22475	22878	0	0	0	0	0	0	0	0	0	0	1	0	2	0	0	0	0	0	0	1	1	0	1	1	0	0	1	1	1	0	2	0	0
260970 Orobó	-39.5952457761053	-8.61794564613774	10825	13180	0	0	0	0	0	0	0	0	0	0	0	0	0	0	0	0	0	0	0	0	0	0	0	0	0	0	0	1	0	0	0	0	0
260980 Orocó	-40.0814625767368	-7.883151975	56733	64358	0	0	0	0	0	0	0	0	0	0	0	0	0	0	0	0	2	0	1	0	2	0	5	3	1	2	2	1	1	3	5	2	2
260990 Ouricuri	-35.5883359937581	-8.6790825	55790	59526	0	0	0	0	0	0	0	0	0	0	0	1	0	1	1	3	0	0	2	2	7	0	2	3	6	13	6	8	11	5	7	9	17
261000 Palmares	-36.3273109987233	-9.00168328514325	9536	8189	0	0	0	0	0	0	0	0	0	0	0	0	0	0	0	0	0	0	0	0	0	0	0	0	0	0	0	2	0	2	1	0	1
261010 Palmeirina	-36.0015757987346	-8.66724228497482	25874	25645	0	0	0	0	0	0	0	0	0	0	0	0	0	0	0	0	0	0	0	2	0	1	0	0	0	0	3	0	1	0	0	0	1
261020 Panelas	-36.6584292680601	-8.92014533800006	10348	11001	0	0	0	0	0	0	0	0	0	0	0	0	0	0	0	0	0	0	0	0	1	1	0	2	0	1	0	0	0	0	0	0	0
261030 Paranatama	-39.5757868229726	-8.09013832716909	19289	20224	0	0	0	0	0	0	0	0	0	0	0	0	0	0	0	0	0	0	0	0	2	0	1	3	0	0	0	0	2	0	1	1	1
261040 Parnamirim	-35.5816849952227	-7.97888394183413	29132	28628	0	0	0	0	0	0	0	0	0	0	0	0	0	0	0	0	0	0	1	1	0	2	2	2	0	0	6	0	3	0	0	3	2
261050 Passira	-35.1791510623855	-7.897135005	45138	51357	0	0	0	0	0	0	0	0	0	0	0	0	1	0	1	0	2	0	1	3	1	3	7	8	4	10	7	6	2	5	5	5	7
261060 Paudalho	-34.8847916197368	-7.943188	262237	300466	0	0	0	0	0	0	1	0	0	0	9	17	6	20	19	18	22	29	37	27	39	53	65	59	54	72	71	73	86	76	95	87	80
261070 Paulista	-36.9427981488871	-8.4984765	20244	20944	0	0	0	0	0	0	0	0	0	0	0	0	0	0	0	0	0	0	0	1	0	0	1	0	0	2	1	0	0	1	2	0	1
261080 Pedra	-36.6955147218979	-8.35545610783497	57721	62931	0	0	0	0	0	0	0	0	0	0	0	0	1	0	0	0	2	3	0	0	4	2	0	5	1	1	8	10	4	4	1	6	5
261090 Pesqueira	-38.2207335453001	-8.97734346438332	27320	32492	0	0	0	0	0	0	0	0	0	0	0	0	1	0	0	0	0	0	1	1	1	2	0	0	0	1	1	3	0	3	1	2	2
261100 Petrolândia	-40.5683654559704	-9.44181300258551	218538	293962	0	0	0	0	0	0	0	1	0	0	2	1	3	7	4	7	10	10	20	10	17	13	20	14	12	21	38	27	44	24	46	38	54
261110 Petrolina	-36.7058798977192	-8.18622700894123	11178	11242	0	0	0	0	0	0	0	0	0	0	0	0	0	0	0	0	0	0	0	0	0	1	0	2	1	1	0	0	1	0	0	0	0
261120 Poção	-35.3961953582275	-8.14435986002866	23351	24046	0	0	0	0	0	0	0	0	0	0	0	0	0	0	0	0	1	1	0	1	0	0	1	1	4	4	1	3	1	1	3	3	4
261130 Pombos	-35.3539433948819	-8.33137608611828	11477	13439	0	0	0	0	0	0	0	0	0	0	0	0	0	0	0	0	0	1	0	0	1	0	1	0	3	1	3	1	1	1	3	6	0
261140 Primavera	-36.0119895299569	-8.82788502205398	22145	24186	0	0	0	0	0	0	0	0	0	0	0	0	0	0	0	0	0	1	0	0	0	0	0	2	1	4	1	0	1	0	0	0	0
261150 Quipapá	-37.8464456195457	-7.71812641014089	6855	6739	0	0	0	0	0	0	0	0	0	0	0	0	0	0	0	0	0	0	2	0	0	0	0	1	1	0	0	0	0	0	2	0	0
261153 Quixaba	-34.8889419445777	-8.06276248305241	1422905	1537704	0	0	0	1	1	7	15	66	89	163	104	133	158	151	185	214	256	229	337	264	277	325	414	374	451	538	492	500	543	529	617	552	607
261160 Recife	-35.8608749474581	-8.12703278058798	18142	19162	0	0	0	0	0	0	0	0	0	0	0	0	0	0	0	0	0	1	1	0	1	0	2	1	2	0	2	1	0	1	2	1	1
261170 Riacho das Almas	-35.3761308237039	-8.51111604	41449	44439	0	0	0	0	0	0	0	0	0	0	0	1	1	0	0	0	0	0	0	0	0	2	2	4	5	3	7	8	4	9	11	7	7
261180 Ribeirão	-35.155432817216	-8.66217108532585	20764	22151	0	0	0	0	0	0	0	0	0	0	0	0	0	2	0	0	1	0	2	0	1	2	2	2	2	2	2	4	4	2	4	5	6
261190 Rio Formoso	-35.7102477662867	-8.32761353933924	13649	11240	0	0	0	0	0	0	0	0	0	0	0	0	1	0	0	0	0	0	0	0	0	0	1	1	0	1	1	0	0	0	0	0	2
261200 Sairé	-35.6380612404985	-7.93948374141724	7139	9312	0	0	0	0	0	0	0	0	0	0	0	0	0	0	0	0	0	0	1	0	0	0	0	0	0	0	1	0	0	0	0	1	0
261210 Salgadinho	-39.120850981104	-8.07067752213416	51571	56629	0	0	0	0	0	0	0	0	0	0	1	0	0	0	0	1	2	0	0	1	0	1	3	1	3	7	4	6	5	1	5	5	8
261220 Salgueiro	-36.6927291741698	-8.97599548086788	15006	15309	0	0	0	0	0	0	0	0	0	0	0	0	0	0	0	0	0	0	0	0	1	0	0	0	0	0	1	0	0	0	0	0	0
261230 Saloá	-36.5625071953832	-8.36296196892339	15879	21955	0	0	0	0	0	0	0	0	0	0	0	0	0	1	0	0	0	1	0	0	0	1	0	1	0	0	0	4	3	3	1	0	1
261240 Sanharó	-40.3376876555693	-8.23796111841333	11264	13594	0	0	0	0	0	0	0	0	0	0	0	0	0	0	1	0	0	0	0	0	0	0	0	0	0	0	1	1	0	0	0	1	0
261245 Santa Cruz	-38.1531381817594	-7.82146968232143	10893	11768	0	0	0	0	0	0	0	0	0	0	0	0	0	0	0	0	0	0	0	0	0	1	0	0	0	0	1	0	0	1	0	0	0
261247 Santa Cruz da Baixa Verde	-36.2039500171458	-7.9551895	59048	87582	0	0	0	0	0	0	0	0	0	0	0	2	0	0	2	2	4	0	7	4	1	2	7	5	5	4	4	4	8	9	9	2	16
261250 Santa Cruz do Capibaribe	-40.615775185024	-8.16051116726482	12115	13371	0	0	0	0	0	0	0	0	0	0	0	0	0	0	0	0	0	0	0	0	0	0	0	0	0	0	0	0	0	0	0	0	0
261255 Santa Filomena	-39.8242357254967	-8.8041265	36914	39435	0	0	0	0	0	0	0	0	0	0	0	0	0	0	0	0	0	0	0	0	0	0	1	0	0	1	0	3	2	2	3	1	2
261260 Santa Maria da Boa Vista	-35.8852433390024	-7.83181342623099	11739	13021	0	0	0	0	0	0	0	0	0	0	0	0	0	0	0	0	0	0	1	0	0	0	7	0	0	0	0	0	0	2	0	0	0
261270 Santa Maria do Cambucá	-37.4800327232567	-7.37035573926697	10251	10991	0	0	0	0	0	0	0	0	0	0	0	0	0	0	0	0	0	0	0	0	0	0	0	1	1	1	1	1	0	0	0	0	0
261280 Santa Terezinha	-35.9311226193514	-8.81043823419499	10477	13941	0	0	0	0	0	0	0	0	0	0	0	0	0	0	0	0	0	0	0	0	0	0	0	0	0	0	2	1	0	0	0	0	0
261290 São Benedito do Sul	-36.4462983615963	-8.51986752058347	45360	53242	0	0	0	0	0	0	0	0	0	0	0	1	0	0	1	0	2	1	1	1	1	0	1	4	3	1	2	0	3	4	2	5	2
261300 São Bento do Una	-36.1373597958186	-8.3273605	33426	35274	0	0	0	0	0	0	0	0	0	0	0	0	0	1	0	1	1	0	2	3	1	0	3	6	2	6	4	5	6	2	7	4	1
261310 São Caitano	-36.3682530765329	-8.87755937542735	19744	21312	0	0	0	0	0	0	0	0	0	0	0	0	0	0	0	0	0	0	0	0	0	0	0	0	1	1	0	0	0	0	0	0	0
261320 São João	-35.8094911721096	-8.4321515	19842	20488	0	0	0	0	0	0	0	0	0	0	0	0	0	0	1	0	0	1	0	0	0	1	0	0	1	0	2	0	0	2	1	3	1
261330 São Joaquim do Monte	-35.1457070847085	-8.89419513072977	13971	18180	0	0	0	0	0	0	0	0	0	0	0	0	0	0	0	0	0	2	0	0	0	1	2	2	1	0	3	3	5	2	3	2	5
261340 São José da Coroa Grande	-38.7594537800097	-7.86174005472195	31652	32617	0	0	0	0	0	0	0	0	0	0	0	0	0	0	0	0	0	0	0	0	0	1	1	1	0	0	1	0	2	0	2	3	3
261350 São José do Belmonte	-37.2750721852439	-7.47402518326653	29468	31829	0	0	0	0	0	0	0	0	0	0	0	0	0	0	0	0	1	1	0	1	0	0	1	0	1	0	0	2	1	0	4	1	2
261360 São José do Egito	-35.041277539321	-7.995938	90402	102895	0	0	0	0	0	0	0	0	0	0	3	3	1	3	2	3	4	6	3	3	8	9	15	13	19	15	14	18	15	13	20	24	27
261370 São Lourenço da Mata	-35.4901218808857	-7.59221273256537	16004	17000	0	0	0	0	0	0	0	0	0	0	1	0	0	0	0	0	1	0	0	2	1	1	1	0	0	1	0	1	0	0	3	4	3
261380 São Vicente Ferrer	-38.2963149474727	-7.98799752	70912	79232	0	0	0	0	0	0	0	0	0	0	0	0	0	1	0	0	1	0	1	0	0	5	6	5	2	1	5	10	3	7	7	10	10
261390 Serra Talhada	-39.2926231743621	-7.95434039807981	17848	18331	0	0	0	0	0	0	0	0	0	0	0	0	0	0	0	0	0	0	0	1	0	0	0	0	0	0	0	0	1	2	4	1	1
261400 Serrita	-37.2673901012878	-8.07245	31657	33787	0	0	0	0	0	0	0	0	0	0	0	0	1	0	0	1	0	0	4	1	2	3	0	0	1	5	4	1	3	0	5	4	1
261410 Sertânia	-35.1164053546685	-8.5933695	33046	40296	0	0	0	0	0	0	0	0	0	0	0	0	0	1	0	0	1	0	1	1	0	2	1	0	1	6	6	4	6	5	9	4	6
261420 Sirinhaém	-39.5537537310788	-7.62998268812021	11116	11132	0	0	0	0	0	0	0	0	0	0	0	0	0	0	0	0	0	0	0	0	1	0	0	0	0	0	0	0	0	1	0	0	1
261440 Solidão	-37.6474702370335	-7.602125684249	5532	5744	0	0	0	0	0	0	0	0	0	0	0	0	0	0	0	0	0	0	0	0	0	0	0	0	0	0	0	0	0	0	0	0	0
261450 Surubim	-35.7567841034417	-7.83515705731727	50331	58515	0	0	0	0	0	0	0	0	0	0	2	0	0	0	1	1	5	3	1	0	2	2	6	6	2	3	4	12	6	9	6	4	2
261460 Tabira	-37.5402657741875	-7.59113651302262	24065	26427	0	0	0	0	0	0	0	0	0	0	0	0	0	0	0	0	1	0	0	0	1	0	0	2	0	1	0	1	2	2	4	3	2
261470 Tacaimbó	-36.2904043048255	-8.31561072482585	12929	12725	0	0	0	0	0	0	0	0	0	0	0	0	0	0	0	0	0	0	0	0	1	0	2	0	0	0	0	0	1	0	0	0	0
261480 Tacaratu	-38.1534611596796	-9.10569964429411	17096	22068	0	0	0	0	0	0	0	0	0	0	0	0	0	0	0	0	0	0	0	0	0	0	0	0	0	0	0	0	0	0	0	1	1
261485 Tamandaré	-35.0906465455374	-8.70468927853919	17281	20715	0	0	0	0	0	0	0	0	0	0	0	0	0	0	0	0	0	1	0	1	2	3	7	3	2	7	4	3	9	6	3	6	5
261500 Taquaritinga do Norte	-36.0433376713092	-7.90215982578207	19757	24903	0	0	0	0	0	0	0	0	0	0	0	0	0	0	0	1	0	0	1	0	0	2	3	0	0	0	0	2	0	2	3	2	3
261510 Terezinha	-36.6214759481747	-9.0577780594961	6300	6737	0	0	0	0	0	0	0	0	0	0	0	0	0	0	0	0	0	0	0	0	0	0	0	0	0	0	0	0	0	0	0	0	0
261520 Terra Nova	-39.37442183786	-8.2303579786437	7518	9278	0	0	0	0	0	0	0	0	0	0	0	0	0	0	0	1	0	0	0	0	0	0	0	0	0	0	0	0	0	0	0	1	1
261530 Timbaúba	-35.3187721210384	-7.51174567401952	56906	53825	0	0	0	0	0	0	0	0	0	0	1	0	1	1	0	2	3	3	0	0	2	0	5	6	1	1	2	1	5	8	4	8	11
261540 Toritama	-36.0568434929956	-8.00665027093915	21800	35554	0	0	0	0	0	0	0	0	0	0	0	0	0	0	1	0	0	0	0	1	0	0	0	1	2	0	2	0	3	2	0	3	3
261550 Tracunhaém	-35.2379228139922	-7.80268861266727	12394	13055	0	0	0	0	0	0	0	0	0	0	0	0	0	0	0	0	0	0	0	0	0	0	0	0	0	0	1	1	0	0	1	4	0
261560 Trindade	-40.2655906092822	-7.76179462574901	21930	26116	0	0	0	0	0	0	0	0	0	0	0	0	0	0	0	0	0	0	0	1	0	0	3	3	3	2	0	3	3	4	0	4	3
261570 Triunfo	-38.1070603447143	-7.83087635877054	15135	15006	0	0	0	0	0	0	0	0	0	0	0	0	0	1	0	1	0	1	1	0	0	0	0	0	0	1	0	0	1	1	0	1	1
261580 Tupanatinga	-37.3402334718006	-8.7515816593182	20801	24425	0	0	0	0	0	0	0	0	0	0	0	0	0	0	0	0	0	0	0	0	1	0	0	0	0	0	1	1	0	0	0	0	0
261590 Tuparetama	-37.3111818112638	-7.59875946480799	7766	7925	0	0	0	0	0	0	0	0	0	0	0	0	0	0	0	0	0	1	0	1	0	0	0	0	1	1	0	2	0	0	1	1	1
261600 Venturosa	-36.8783720838699	-8.57652690116664	13462	16052	0	0	0	0	0	0	0	0	0	0	0	0	0	0	1	1	0	0	0	0	0	0	0	0	0	0	0	0	1	1	2	1	0
261610 Verdejante	-38.9742826042683	-7.93288370462191	8846	9142	0	0	0	0	0	0	0	0	0	0	0	0	0	0	0	0	0	0	0	0	0	1	1	0	2	1	0	0	0	1	0	1	0
261618 Vertente do Lério	-35.8530027396954	-7.77481945530466	8536	7873	0	0	0	0	0	0	0	0	0	0	0	0	0	0	0	0	0	0	0	0	0	0	0	0	0	0	0	1	0	0	0	0	1
261620 Vertentes	-35.989305931	-7.90574260349678	14957	18222	0	0	0	0	0	0	0	0	0	0	0	0	0	0	0	0	1	0	0	0	1	1	1	2	1	1	1	2	0	1	4	2	0
261630 Vicência	-35.320300689316	-7.6529595	28820	30732	0	0	0	0	0	0	0	0	0	0	0	0	0	0	0	1	0	2	0	1	0	1	0	1	1	2	1	3	0	2	2	2	2
261640 Vitória de Santo Antão	-35.2938642410814	-8.118748	117609	129974	0	0	0	0	0	0	0	0	0	0	2	3	3	6	4	5	4	3	9	6	7	9	21	11	25	22	15	17	24	28	17	29	34
261650 Xexéu	-35.6242353157547	-8.80331340552882	13597	14093	0	0	0	0	0	0	0	0	0	0	0	0	0	0	0	0	0	0	0	1	0	0	0	2	0	0	0	1	4	1	1	2	1
270010 Água Branca	-37.940715175965	-9.26702549705051	18660	19377	0	0	0	0	0	0	0	0	0	0	0	0	0	1	0	0	0	1	0	0	0	0	0	0	0	0	0	1	0	3	0	0	0
270020 Anadia	-36.3008135714461	-9.68408378505047	17849	17424	0	0	0	0	0	0	0	0	0	0	0	0	0	0	0	0	1	0	1	0	0	1	1	1	2	0	1	0	1	2	0	2	3
270030 Arapiraca	-36.6572965062872	-9.7559070107047	186466	214006	0	0	0	0	0	0	0	0	0	0	3	3	3	4	2	4	4	9	4	9	3	8	8	12	12	4	2	9	17	19	19	18	20
270040 Atalaia	-36.0214273162625	-9.50138674650017	40552	44322	0	0	0	0	0	0	0	0	0	0	0	0	0	0	0	1	0	0	0	0	1	0	2	2	0	3	3	1	0	6	2	6	2
270050 Barra de Santo Antônio	-35.5002980957816	-9.40927810936494	11351	14230	0	0	0	0	0	0	0	0	0	0	0	0	0	0	1	0	0	1	1	0	2	0	2	1	1	3	1	2	1	2	3	1	0
270060 Barra de São Miguel	-35.9074498726289	-9.83899825174925	6379	7574	0	0	0	0	0	0	0	0	0	0	0	0	0	0	0	0	0	0	0	0	0	2	0	1	0	0	0	1	1	0	0	0	1
270070 Batalha	-37.1270918944836	-9.67459302797037	14799	17076	0	0	0	0	0	0	0	0	0	0	0	0	0	0	0	0	0	0	0	0	0	0	0	0	0	0	0	0	0	0	0	1	1
270080 Belém	-36.4944979894058	-9.56864823133606	5919	4551	0	0	0	0	0	0	0	0	0	0	0	0	0	0	0	0	0	0	0	1	0	0	1	1	0	0	0	2	0	2	1	0	2
270090 Belo Monte	-37.2784386581653	-9.82698885476657	6822	7030	0	0	0	0	0	0	0	0	0	0	0	0	0	0	0	0	0	0	0	0	0	0	0	0	0	0	0	0	0	0	0	0	0
270100 Boca da Mata	-36.2117249001431	-9.64514456727259	24227	25776	0	0	0	0	0	0	0	0	0	0	0	0	0	1	0	0	0	0	1	0	1	2	1	1	1	1	3	1	2	2	1	1	3
270110 Branquinha	-36.0200335331731	-9.24658310830329	11325	10583	0	0	0	0	0	0	0	0	0	0	0	0	0	0	0	0	0	0	0	0	0	0	0	0	0	0	1	0	1	1	1	1	1
270120 Cacimbinhas	-36.9968696260236	-9.40516275105815	9552	10195	0	0	0	0	0	0	0	0	0	0	0	0	0	0	0	0	0	0	0	1	0	1	0	0	0	1	0	1	0	0	0	0	0
270130 Cajueiro	-36.1563785914086	-9.38966057508941	18975	20409	0	0	0	0	0	0	0	0	0	0	0	0	1	1	0	0	0	0	0	0	0	0	1	0	1	0	1	0	0	1	0	0	0
270135 Campestre	-35.5667177264544	-8.84837535315291	6223	6598	0	0	0	0	0	0	0	0	0	0	0	0	0	0	0	0	0	0	0	0	0	0	0	0	0	0	1	1	0	1	0	0	1
270140 Campo Alegre	-36.352434752197	-9.78341603898408	41028	50816	0	0	0	0	0	0	0	0	0	0	0	0	0	0	0	0	1	0	1	1	0	1	1	3	0	0	2	3	2	0	0	6	3
270150 Campo Grande	-36.7908400521347	-9.95692260332019	9134	9032	0	0	0	0	0	0	0	0	0	0	0	0	1	0	1	0	0	0	0	0	0	0	0	0	0	0	0	0	0	0	0	1	0
270160 Canapi	-37.6056471506351	-9.11738029758643	17334	17250	0	0	0	0	0	0	0	0	0	0	0	1	0	0	0	0	0	1	0	1	0	0	1	0	0	0	0	1	0	0	0	1	0
270170 Capela	-36.0750084923936	-9.4129315555221	18693	17077	0	0	0	0	0	0	0	0	0	0	0	0	0	0	0	0	0	0	0	0	0	2	0	0	0	0	1	1	4	1	1	0	0
270180 Carneiros	-37.3747504206165	-9.48067972087814	6585	8290	0	0	0	0	0	0	0	0	0	0	0	0	0	0	0	0	0	0	0	0	0	0	0	0	0	0	0	0	0	0	0	0	0
270190 Chã Preta	-36.2993814518778	-9.26142245940566	7760	7146	0	0	0	0	0	0	0	0	0	0	0	0	0	0	0	0	0	0	0	0	0	0	0	0	0	0	0	0	0	0	0	2	1
270200 Coité do Nóia	-36.5796842002285	-9.63848727077993	11993	10926	0	0	0	0	0	0	0	0	0	0	0	0	0	0	0	0	0	0	0	0	1	0	0	0	0	0	2	0	0	0	0	0	0
270210 Colônia Leopoldina	-35.7197808593936	-8.91268826995015	17493	20019	0	0	0	0	0	0	0	0	0	0	0	0	0	0	0	0	2	0	0	1	0	1	0	0	1	1	1	3	1	2	2	3	0
270220 Coqueiro Seco	-35.795363001733	-9.63755427096993	5134	5526	0	0	0	0	0	0	0	0	0	0	0	0	0	0	0	0	0	0	0	0	0	0	1	0	0	0	1	0	1	0	0	3	1
270230 Coruripe	-36.1760783105118	-10.1265472503749	48846	52130	0	0	0	0	0	0	0	0	0	0	3	1	0	0	2	1	0	2	0	0	1	1	4	3	0	2	3	5	2	0	3	1	2
270235 Craíbas	-36.7723914019128	-9.61993379738632	20789	22641	0	0	0	0	0	0	0	0	0	0	0	0	1	0	1	0	0	0	0	2	0	0	0	0	0	0	0	0	0	0	0	1	0
270240 Delmiro Gouveia	-37.9992334861769	-9.38457444694075	42995	48096	0	0	0	0	0	0	0	0	0	0	0	0	0	0	0	0	2	1	2	2	0	2	3	3	2	2	3	4	3	1	4	0	1
270250 Dois Riachos	-37.0898496479493	-9.38567081154627	11066	10880	0	0	0	0	0	0	0	0	0	0	0	0	0	0	0	0	0	2	1	1	0	0	0	0	0	0	1	0	0	0	0	0	1
270255 Estrela de Alagoas	-36.7583331109668	-9.38740530657934	16341	17251	0	0	0	0	0	0	0	0	0	0	0	0	0	0	0	1	2	0	0	0	0	1	0	0	0	0	0	0	0	0	0	0	0
270260 Feira Grande	-36.6776855005338	-9.90043719889156	21270	21321	0	0	0	0	0	0	0	0	0	0	0	0	0	0	0	0	1	0	0	0	0	0	0	0	0	0	1	0	0	0	0	0	1
270270 Feliz Deserto	-36.3071875176995	-10.2923806198663	3836	4345	0	0	0	0	0	0	0	0	0	0	0	0	0	0	0	0	0	1	0	0	0	0	0	0	0	0	0	0	0	0	0	0	1
270280 Flexeiras	-35.7243716385672	-9.27323546004541	11979	12325	0	0	0	0	0	0	0	0	0	0	0	0	0	0	0	0	1	0	0	0	1	2	1	0	0	0	2	1	2	0	1	1	0
270290 Girau do Ponciano	-36.8303139029901	-9.8873641521582	29574	36600	0	0	0	0	0	0	0	0	0	0	0	0	0	0	0	0	0	0	0	2	0	1	0	0	0	2	1	1	0	0	0	0	0
270300 Ibateguara	-35.9311844564205	-8.97698521760536	15105	15149	0	0	0	0	0	0	0	0	0	0	0	0	0	0	0	0	1	1	0	1	0	2	0	1	1	0	1	1	0	0	0	0	0
270310 Igaci	-36.62815971645	-9.53368865946465	25584	25188	0	0	0	0	0	0	0	0	0	0	0	0	0	0	0	0	0	1	0	1	0	1	1	0	0	0	0	0	2	0	0	5	2
270320 Igreja Nova	-36.653345012518	-10.1292988371728	21451	23292	0	0	0	0	0	0	0	0	0	0	0	0	0	0	0	0	0	0	0	0	1	0	0	0	0	0	0	0	0	0	0	0	0
270330 Inhapi	-37.752636521046	-9.22389877333184	17768	17898	0	0	0	0	0	0	0	0	0	0	0	0	1	0	0	0	0	0	0	0	0	0	0	0	0	0	1	1	0	0	0	0	0
270340 Jacaré dos Homens	-37.2078334090177	-9.63665882831559	5720	5413	0	0	0	0	0	0	0	0	0	0	0	0	0	0	0	0	0	0	0	0	0	0	0	0	0	0	0	0	0	0	0	1	1
270350 Jacuípe	-35.4609975081236	-8.84030050756405	7313	6997	0	0	0	0	0	0	0	0	0	0	0	0	0	0	0	0	0	0	0	0	0	0	0	0	0	0	0	0	1	2	0	0	0
270360 Japaratinga	-35.2586583540313	-9.08897435434458	6868	7754	0	0	0	0	0	0	0	0	0	0	0	0	0	0	0	0	0	0	0	0	0	0	0	0	0	0	0	0	0	0	1	1	1
270370 Jaramataia	-37.0035959132308	-9.65835193876392	5788	5558	0	0	0	0	0	0	0	0	0	0	0	0	0	0	0	0	0	0	0	0	0	0	0	0	0	0	0	0	0	0	0	0	0
270375 Jequiá da Praia	-36.0273340429838	-10.0095918935695	0	12029	0	0	0	0	0	0	0	0	0	0	0	0	0	0	0	0	0	0	0	0	0	0	1	0	1	0	0	0	0	1	0	0	1
270380 Joaquim Gomes	-35.749030258912	-9.13597914629409	21488	22575	0	0	0	0	0	0	0	0	0	0	0	0	0	0	0	0	0	0	1	1	4	1	0	1	1	2	2	3	5	3	3	1	1
270390 Jundiá	-35.5555972975355	-8.93887675416228	4680	4202	0	0	0	0	0	0	0	0	0	0	0	0	0	0	0	0	0	0	0	0	0	0	0	2	0	0	1	0	1	0	0	0	0
270400 Junqueiro	-36.4715218222232	-9.93161038974245	23832	23836	0	0	0	0	0	0	0	0	0	0	0	0	1	0	0	0	1	0	1	0	1	0	0	1	1	1	0	0	0	1	2	4	0
270410 Lagoa da Canoa	-36.7357892600018	-9.83087565650446	19988	18250	0	0	0	0	0	0	0	0	0	0	0	0	0	0	0	0	0	1	0	0	2	1	0	0	1	0	0	1	0	0	0	1	0
270420 Limoeiro de Anadia	-36.5038970865	-9.73861316781449	24263	26992	0	0	0	0	0	0	0	0	0	0	0	0	0	0	0	0	0	0	0	0	0	0	0	0	0	0	2	1	1	1	1	0	2
270430 Maceió	-35.7016299134895	-9.66082215163114	797759	932748	0	0	0	0	0	0	0	0	0	0	21	21	41	55	55	68	73	99	81	83	98	135	152	165	128	180	168	248	307	234	225	253	256
270440 Major Isidoro	-36.9847996142241	-9.52664406793994	17639	18897	0	0	0	0	0	0	0	0	0	0	0	0	0	0	1	1	0	0	0	0	0	0	0	0	1	0	0	0	0	1	1	1	0
270490 Mar Vermelho	-35.2230154091319	-9.0154564858241	21832	28749	0	0	0	0	0	0	0	0	0	0	0	0	0	0	0	0	0	0	0	0	1	0	0	0	2	1	0	2	8	5	3	4	4
270450 Maragogi	-37.3566354220481	-9.23399706335314	13687	10284	0	0	0	0	0	0	0	0	0	0	0	0	0	0	0	0	0	0	0	0	1	1	1	0	0	2	0	0	0	0	0	1	1
270460 Maravilha	-35.8930686988453	-9.73915570244381	35866	45977	0	0	0	0	0	0	0	0	0	0	0	0	0	0	0	0	2	1	0	0	4	1	1	1	3	4	1	5	8	5	9	9	3
270470 Marechal Deodoro	-36.3066028985381	-9.57724995600836	15145	13619	0	0	0	0	0	0	0	0	0	0	0	0	0	0	0	0	0	0	0	0	0	0	0	0	0	0	1	0	0	0	0	0	0
270480 Maribondo	-36.3850400240272	-9.44777264348944	4078	3652	0	0	0	0	0	0	0	0	0	0	0	0	0	0	0	0	0	0	0	0	0	0	0	0	0	0	0	0	0	0	0	0	0
270500 Mata Grande	-37.7252240648916	-9.11480625764182	25032	24698	0	0	0	0	0	0	0	0	0	0	0	0	0	0	0	0	0	1	1	0	0	1	0	0	1	1	0	0	0	0	0	0	0
270510 Matriz de Camaragibe	-35.533554829803	-9.15852582474625	24017	23785	0	0	0	0	0	0	0	0	0	0	0	0	0	0	0	0	0	0	0	0	0	1	1	0	1	1	0	2	6	6	3	8	5
270520 Messias	-35.840378300501	-9.39181222510958	11990	15682	0	0	0	0	0	0	0	0	0	0	0	1	0	0	0	0	0	1	0	0	0	0	2	1	1	1	0	2	2	1	0	1	2
270530 Minador do Negrão	-36.864915772472	-9.30368326063751	5399	5275	0	0	0	0	0	0	0	0	0	0	0	0	0	0	0	0	0	0	0	0	0	0	0	0	0	0	0	0	0	0	0	0	1
270540 Monteirópolis	-37.2452720989471	-9.60232753886744	7240	6935	0	0	0	0	0	0	0	0	0	0	0	0	0	0	0	0	0	0	0	0	0	0	0	0	0	0	0	0	1	1	1	0	0
270550 Murici	-35.947555585677	-9.31630114434686	24671	26710	0	0	0	0	0	0	0	0	0	0	0	1	1	0	0	0	0	0	0	0	0	1	2	1	1	3	1	2	5	5	7	3	7
270560 Novo Lino	-35.6609637180966	-8.94315880807644	10375	12060	0	0	0	0	0	0	0	0	0	0	0	0	0	0	0	0	0	0	1	0	0	0	1	0	0	0	3	3	4	4	1	2	1
270570 Olho d'Água das Flores	-37.2978907897967	-9.53360127527465	19417	20364	0	0	0	0	0	0	0	0	0	0	0	0	0	0	0	0	0	0	0	1	0	1	0	2	1	0	1	0	2	0	0	0	1
270580 Olho d'Água do Casado	-37.8362428164813	-9.50144626528801	7059	8491	0	0	0	0	0	0	0	0	0	0	0	0	0	0	0	0	0	0	0	1	0	0	0	0	0	0	0	0	2	0	0	1	0
270590 Olho d'Água Grande	-36.8067459676714	-10.0584949600009	4847	4957	0	0	0	0	0	0	0	0	0	0	0	0	0	0	0	0	0	0	1	0	0	1	0	0	0	0	0	0	0	0	0	1	0
270600 Olivença	-37.1908187180627	-9.51945648335504	10369	11047	0	0	0	0	0	0	0	0	0	0	0	0	0	0	0	0	0	0	0	0	0	0	0	0	0	1	0	2	5	0	1	1	1
270610 Ouro Branco	-37.3544437290231	-9.163415364026	10077	10912	0	0	0	0	0	0	0	0	0	0	0	0	0	0	0	0	0	0	0	0	0	0	0	0	0	0	0	0	0	0	1	1	0
270620 Palestina	-37.3311364505041	-9.67309718564914	4523	5112	0	0	0	0	0	0	0	0	0	0	0	0	0	0	0	0	0	0	0	0	1	0	0	0	0	0	0	0	2	0	0	0	0
270630 Palmeira dos Índios	-36.6309840973114	-9.4061587984201	68060	70368	0	0	0	0	0	0	0	0	0	0	1	0	0	0	0	1	1	2	2	4	0	1	2	2	5	6	3	5	6	8	1	9	6
270640 Pão de Açúcar	-37.435138856573	-9.74704185025694	24351	23811	0	0	0	0	0	0	0	0	0	0	0	0	1	0	0	0	1	1	0	0	1	0	1	0	0	0	0	0	0	1	1	2	1
270642 Pariconha	-38.0098260716315	-9.25788438518493	10086	10264	0	0	0	0	0	0	0	0	0	0	0	0	0	0	0	0	0	0	0	0	1	0	0	0	0	0	0	1	0	0	0	0	0
270644 Paripueira	-35.5591051843043	-9.46631347833536	8049	11347	0	0	0	0	0	0	0	0	0	0	1	0	0	1	0	0	0	0	0	0	1	0	0	1	0	0	0	0	1	0	0	1	1
270650 Passo de Camaragibe	-35.4912752632186	-9.24484665799731	13755	14763	0	0	0	0	0	0	0	0	0	0	0	0	0	0	0	0	0	0	1	2	0	0	0	0	0	0	0	2	1	0	0	1	1
270660 Paulo Jacinto	-36.3727420945597	-9.3733643824119	7485	7426	0	0	0	0	0	0	0	0	0	0	1	1	0	0	0	0	0	0	0	0	0	0	1	0	0	1	0	0	0	0	0	1	0
270670 Penedo	-36.5804602140903	-10.2961102979024	56993	60378	0	0	0	0	0	0	0	0	0	0	0	0	0	0	1	2	0	1	0	1	0	0	1	3	3	1	5	5	3	0	6	4	6
270680 Piaçabuçu	-36.4343520081112	-10.4073624263407	16775	17203	0	0	0	0	0	0	0	0	0	0	0	0	0	0	0	0	0	0	0	0	1	0	0	1	0	0	2	0	2	0	2	2	2
270690 Pilar	-35.9485175199678	-9.60689429266684	31201	33305	0	0	0	0	0	0	0	0	0	0	0	0	0	0	0	0	0	0	0	1	3	2	2	3	2	7	1	3	7	7	5	2	4
270700 Pindoba	-36.2865406443458	-9.47621079980144	2926	2866	0	0	0	0	0	0	0	0	0	0	0	0	0	0	0	0	0	0	0	0	1	0	0	0	0	0	0	0	0	0	0	0	1
270710 Piranhas	-37.7503929130592	-9.62355920030328	20007	23045	0	0	0	0	0	0	0	0	0	0	0	0	0	1	0	0	0	0	0	1	0	0	0	1	2	0	0	0	0	2	0	3	2
270720 Poço das Trincheiras	-37.2792980528473	-9.30291365540457	13222	13872	0	0	0	0	0	0	0	0	0	0	0	0	0	0	0	0	0	0	0	0	0	0	1	0	0	0	0	0	0	0	0	0	0
270730 Porto Calvo	-35.3983344556037	-9.05244831413658	23951	25708	0	0	0	0	0	0	0	0	0	0	0	0	0	1	0	0	1	0	0	0	0	0	1	1	0	2	4	4	3	2	6	3	3
270740 Porto de Pedras	-35.2970152177328	-9.15608616311578	10238	8429	0	0	0	0	0	0	0	0	0	0	0	0	0	0	0	0	0	0	0	0	0	1	0	1	0	1	0	0	1	1	1	1	0
270750 Porto Real do Colégio	-36.8246292915239	-10.1737325641911	18355	19334	0	0	0	0	0	0	0	0	0	0	0	0	0	0	0	0	0	0	0	0	0	0	1	1	0	1	3	4	2	1	0	2	0
270760 Quebrangulo	-36.4772220766618	-9.32354705536581	11902	11480	0	0	0	0	0	0	0	0	0	0	0	0	1	0	0	0	0	0	1	1	0	2	0	0	0	0	3	0	0	0	0	1	0
270770 Rio Largo	-35.8524223085924	-9.48615760833584	62510	68481	0	0	0	0	0	0	0	0	0	0	0	2	1	0	1	1	4	2	0	3	2	2	2	2	8	9	5	14	12	7	7	3	12
270780 Roteiro	-35.9812102213933	-9.83218949018835	6985	6656	0	0	0	0	0	0	0	0	0	0	0	0	0	0	0	0	0	1	0	0	0	0	0	0	0	0	0	0	0	0	0	0	0
270790 Santa Luzia do Norte	-35.8234877698639	-9.59676774166949	6388	6891	0	0	0	0	0	0	0	0	0	0	0	0	0	0	0	0	0	0	0	1	1	0	0	0	0	0	0	0	1	1	0	2	0
270800 Santana do Ipanema	-37.2454070203705	-9.3722843627404	41485	44932	0	0	0	0	0	0	0	0	0	0	0	0	0	0	0	1	2	1	1	0	3	2	1	3	0	2	0	1	0	0	1	3	3
270810 Santana do Mundaú	-36.2252341170425	-9.16503322076224	11534	10961	0	0	0	0	0	0	0	0	0	0	0	0	0	0	0	0	0	0	0	0	0	0	0	0	1	1	0	0	0	0	0	0	0
270820 São Brás	-36.8989486552451	-10.1203099965729	6551	6718	0	0	0	0	0	0	0	0	0	0	0	0	0	0	0	0	0	0	0	0	0	1	0	1	0	0	0	1	0	0	0	1	1
270830 São José da Laje	-36.0573877321467	-9.01106588188022	21071	22686	0	0	0	0	0	0	0	0	0	0	0	0	0	0	0	0	0	0	1	0	2	2	0	0	0	2	1	1	0	1	0	0	3
270840 São José da Tapera	-37.3837077656992	-9.54939574043675	27562	30088	0	0	0	0	0	0	0	0	0	0	0	0	0	0	0	0	0	2	0	3	1	2	1	1	1	0	0	0	1	3	2	0	0
270850 São Luís do Quitunde	-35.5654908365835	-9.31411736924134	29543	32412	0	0	0	0	0	0	0	0	0	0	0	0	0	0	0	0	1	1	0	3	0	0	0	0	2	4	1	5	4	6	2	7	2
270860 São Miguel dos Campos	-36.0942642743776	-9.77993457613103	51456	54577	0	0	0	0	0	0	0	0	0	0	1	1	2	4	1	0	2	0	1	0	3	0	5	3	1	6	3	4	7	4	11	4	8
270870 São Miguel dos Milagres	-35.3691193336324	-9.26718629500207	5860	7163	0	0	0	0	0	0	0	0	0	0	0	0	0	0	0	0	0	0	0	0	0	1	0	0	0	1	0	0	1	0	0	1	0
270880 São Sebastião	-36.5510919020052	-9.93165738892367	29124	32010	0	0	0	0	0	0	0	0	0	0	0	0	0	0	0	0	0	0	0	0	0	1	2	0	0	1	1	1	3	2	3	1	1
270890 Satuba	-35.8285402270771	-9.56942786775773	12555	14603	0	0	0	0	0	0	0	0	0	0	0	0	0	0	0	0	1	0	0	0	0	0	0	0	6	0	3	0	0	0	1	0	1
270895 Senador Rui Palmeira	-37.4536462478126	-9.46339144898312	11979	13047	0	0	0	0	0	0	0	0	0	0	0	0	0	0	0	0	0	0	0	0	1	0	0	0	0	0	0	0	0	1	0	0	0
270900 Tanque d'Arca	-36.4367415959431	-9.53196244231297	6594	6122	0	0	0	0	0	0	0	0	0	0	0	0	1	0	0	0	1	0	1	0	0	0	2	0	0	0	0	0	0	0	0	0	0
270910 Taquarana	-36.4967676919619	-9.64232010538379	17046	19020	0	0	0	0	0	0	0	0	0	0	0	0	1	0	1	1	0	0	0	0	0	0	0	0	0	0	0	0	0	1	2	1	1
270915 Teotônio Vilela	-36.3555631422205	-9.90749788301098	36881	41152	0	0	0	0	0	0	0	0	0	0	0	0	0	0	0	0	0	1	1	0	0	2	1	2	3	0	3	1	3	3	3	0	4
270920 Traipu	-37.0060056722452	-9.97105938200651	23439	25702	0	0	0	0	0	0	0	0	0	0	0	0	0	0	0	0	0	0	0	0	0	0	0	0	0	0	0	0	0	0	0	0	0
270930 União dos Palmares	-36.0331428428074	-9.159524116522	58620	62358	0	0	0	0	0	0	0	0	0	0	0	2	1	3	1	0	0	1	0	1	0	4	2	7	3	4	3	4	3	2	5	8	1
270940 Viçosa	-36.2483932029197	-9.37705435448976	26263	25407	0	0	0	0	0	0	0	0	0	0	0	1	0	0	0	1	0	0	1	0	0	0	0	2	0	2	2	0	4	0	0	2	2
280010 Amparo de São Francisco	-36.927483689181	-10.1339710339015	2182	2275	0	0	0	0	0	0	0	0	0	0	0	0	0	0	0	0	0	1	0	0	0	0	0	0	1	0	0	0	0	0	0	0	0
280020 Aquidabã	-37.0221808560785	-10.2925180922232	18344	20056	0	0	0	0	0	0	0	0	0	0	0	0	0	0	1	0	2	0	0	1	0	2	0	0	0	0	0	1	1	0	1	1	0
280030 Aracaju	-37.0482126395123	-10.9072157978835	461534	571149	0	0	0	0	0	0	0	8	17	15	12	14	27	30	37	47	36	48	38	44	59	48	51	71	64	77	78	103	132	100	118	132	121
280040 Arauá	-37.6123374340696	-11.2645047798951	9762	10878	0	0	0	0	0	0	0	0	0	0	0	0	0	0	0	0	0	0	0	0	0	0	0	2	1	0	0	0	1	0	0	1	1
280050 Areia Branca	-37.3133626004441	-10.758192250822	14824	16857	0	0	0	0	0	0	0	0	0	0	0	0	0	0	0	0	0	2	0	0	0	1	2	0	1	1	0	6	1	5	2	2	2
280060 Barra dos Coqueiros	-37.0412415492828	-10.9067992470843	17807	24976	0	0	0	0	0	0	0	0	0	0	0	0	0	0	1	0	1	2	4	1	5	1	1	0	2	1	5	2	3	9	4	5	7
280067 Boquim	-37.6235734779508	-11.1463916303607	24188	25533	0	0	0	0	0	0	0	0	0	0	0	1	0	0	1	6	2	2	1	2	5	4	1	1	2	2	2	3	7	3	4	5	4
280070 Brejo Grande	-36.4718202439579	-10.4189433106341	7102	7742	0	0	0	0	0	0	0	0	0	0	0	0	0	0	0	2	0	0	0	0	0	0	0	0	0	0	0	0	2	0	1	0	0
280100 Campo do Brito	-37.4963563345164	-10.7433351538524	15175	16749	0	0	0	0	0	0	0	0	0	0	1	1	0	2	3	1	3	0	1	1	2	1	1	6	5	0	0	4	6	3	3	4	1
280110 Canhoba	-36.9738449754071	-10.138743655691	3965	3956	0	0	0	0	0	0	0	0	0	0	0	0	0	0	0	1	0	0	0	0	0	0	0	0	0	2	0	0	0	1	0	0	0
280120 Canindé de São Francisco	-37.7879637221177	-9.65410406729849	17754	24686	0	0	0	0	0	0	0	0	0	0	0	0	1	0	0	0	0	1	0	1	0	0	0	0	1	0	0	4	1	3	4	1	2
280130 Capela	-37.0548329945789	-10.5060996319004	26518	30761	0	0	0	0	0	0	0	0	0	0	0	0	0	0	0	0	2	0	1	3	3	1	1	0	1	2	3	1	3	4	3	2	4
280140 Carira	-37.7019192069376	-10.3580170968976	17770	20007	0	0	0	0	0	0	0	0	0	0	0	0	0	0	1	2	0	0	1	0	0	0	2	0	2	0	1	2	1	2	0	1	0
280150 Carmópolis	-36.9908161851827	-10.6468185839524	9352	13503	0	0	0	0	0	0	0	0	0	0	0	1	0	0	0	1	0	0	0	0	0	0	2	0	0	3	4	0	1	1	1	4	1
280160 Cedro de São João	-36.8840359528515	-10.2477649415005	5378	5633	0	0	0	0	0	0	0	0	0	0	0	0	0	0	0	0	0	0	1	0	0	0	0	0	0	0	2	4	3	1	2	3	7
280170 Cristinápolis	-37.754659635068	-11.4735577970762	14268	16519	0	0	0	0	0	0	0	0	0	0	0	0	0	0	0	0	0	0	0	0	1	1	0	1	0	0	1	2	2	1	2	1	2
280190 Cumbe	-37.1878992756552	-10.3570250323237	3646	3813	0	0	0	0	0	0	0	0	0	0	1	0	0	1	0	1	0	1	0	1	0	0	0	0	0	0	0	1	0	0	0	0	0
280200 Divina Pastora	-37.1493449602392	-10.6773757001803	3266	4326	0	0	0	0	0	0	0	0	0	0	0	0	0	0	0	0	0	0	0	0	0	0	1	0	0	0	0	0	0	0	0	0	0
280210 Estância	-37.4400108537292	-11.2679486493031	59002	64409	0	0	0	0	0	0	0	0	0	0	3	2	1	1	4	2	4	3	2	1	2	3	4	5	5	8	10	13	17	12	9	7	6
280220 Feira Nova	-37.3161177206926	-10.2705325209233	5068	5324	0	0	0	0	0	0	0	0	0	0	0	0	0	0	0	0	0	0	0	0	0	0	0	0	0	0	0	0	0	0	1	3	0
280230 Frei Paulo	-37.5418762486803	-10.5400847468847	11973	13874	0	0	0	0	0	0	0	0	0	0	0	0	0	0	0	0	1	1	0	0	0	1	1	0	0	0	1	0	3	1	2	1	2
280240 Gararu	-37.0843724853204	-9.96735146791995	11363	11405	0	0	0	0	0	0	0	0	0	0	0	0	0	0	0	0	0	0	0	0	0	0	0	0	0	0	0	0	0	0	0	0	0
280250 General Maynard	-36.9879844294671	-10.6865298123962	2400	2929	0	0	0	0	0	0	0	0	0	0	0	0	0	0	0	1	0	1	0	0	0	0	0	0	0	0	0	0	0	0	1	1	0
280260 Gracho Cardoso	-37.196054632255	-10.2261996604123	5519	5645	0	0	0	0	0	0	0	0	0	0	0	0	1	0	0	0	0	0	0	0	0	0	0	0	0	0	0	2	0	0	0	0	0
280270 Ilha das Flores	-36.538635240922	-10.434275829882	8281	8348	0	0	0	0	0	0	0	0	0	0	0	0	0	0	0	0	0	1	0	0	0	0	0	1	0	1	0	0	0	0	2	0	1
280280 Indiaroba	-37.5150947928792	-11.5185072682496	13152	15831	0	0	0	0	0	0	0	0	0	0	0	0	0	0	0	0	0	0	0	0	0	0	0	0	1	1	0	0	3	1	2	0	1
280290 Itabaiana	-37.4268609403324	-10.6857160383187	76813	86967	0	0	0	0	0	0	0	0	0	0	1	1	4	3	6	3	7	2	4	4	5	2	10	8	11	9	19	10	18	20	15	15	17
280300 Itabaianinha	-37.7874111399082	-11.2767854368944	35454	38910	0	0	0	0	0	0	0	0	0	0	0	0	0	0	1	0	0	1	0	0	0	0	3	2	3	2	1	1	5	7	2	1	1
280310 Itabi	-37.0996499528057	-10.1234895922391	5174	4972	0	0	0	0	0	0	0	0	0	0	0	0	0	0	0	0	0	0	0	0	1	0	0	0	0	0	0	0	3	0	0	0	0
280320 Itaporanga d'Ajuda	-37.3078269330688	-10.9967327673047	25482	30419	0	0	0	0	0	0	0	0	0	0	0	0	1	0	0	0	1	0	0	3	0	0	1	1	0	1	1	1	3	1	4	5	1
280330 Japaratuba	-36.9417863037613	-10.5894668148048	14556	16864	0	0	0	0	0	0	0	0	0	0	0	0	0	0	1	2	1	0	1	0	1	1	0	2	1	1	0	2	2	0	0	1	2
280340 Japoatã	-36.8007564643613	-10.3465099141958	13020	12938	0	0	0	0	0	0	0	0	0	0	0	0	0	0	0	1	0	0	1	0	0	0	0	0	0	0	0	3	0	0	0	0	1
280350 Lagarto	-37.666353409722	-10.9153009698622	83334	94861	0	0	0	0	0	0	0	0	0	0	0	2	1	1	2	1	3	4	7	4	2	5	5	2	4	3	9	10	11	8	10	4	4
280360 Laranjeiras	-37.160568198674	-10.7970295089519	23560	26902	0	0	0	0	0	0	0	0	0	0	0	0	0	0	0	0	2	1	1	0	1	0	1	0	1	1	2	3	2	5	1	1	3
280370 Macambira	-37.543445391339	-10.6641499737985	5802	6401	0	0	0	0	0	0	0	0	0	0	0	0	0	0	0	0	0	0	0	0	1	0	0	0	0	0	0	0	0	0	0	0	0
280380 Malhada dos Bois	-36.9189022040157	-10.3464515201382	3208	3456	0	0	0	0	0	0	0	0	0	0	0	0	0	0	0	0	0	1	0	0	0	1	0	0	0	0	1	0	0	0	0	0	0
280390 Malhador	-37.3114599440126	-10.6600442408644	11481	12042	0	0	0	0	0	0	0	0	0	0	0	0	0	0	1	0	1	1	0	2	0	0	0	0	0	0	0	2	0	1	1	0	1
280400 Maruim	-37.0833143406492	-10.7369324035675	15454	16343	0	0	0	0	0	0	0	0	0	0	0	0	1	0	0	0	0	1	0	1	2	1	2	2	1	1	0	0	0	2	1	1	1
280410 Moita Bonita	-37.3457494006631	-10.5790438595404	10758	11001	0	0	0	0	0	0	0	0	0	0	0	0	0	0	0	0	1	0	0	0	0	0	0	1	2	2	1	1	0	2	1	0	0
280420 Monte Alegre de Sergipe	-37.5614258472908	-10.025861627368	11587	13627	0	0	0	0	0	0	0	0	0	0	0	0	0	0	0	0	0	1	0	1	0	0	0	0	0	0	2	1	1	0	0	2	0
280430 Muribeca	-36.9570014375569	-10.4274274735498	7101	7344	0	0	0	0	0	0	0	0	0	0	0	0	0	1	0	0	0	0	0	0	0	0	0	0	0	0	0	0	0	0	0	0	2
280440 Neópolis	-36.5767181793652	-10.3158782272668	18593	18506	0	0	0	0	0	0	0	0	0	0	0	0	0	0	1	0	0	0	4	1	0	0	1	0	0	0	0	1	1	1	2	2	0
280445 Nossa Senhora Aparecida	-37.4544385459973	-10.3946514574101	8279	8508	0	0	0	0	0	0	0	0	0	0	0	0	0	0	0	0	0	0	0	2	0	0	0	0	0	0	1	0	0	0	0	0	0
280450 Nossa Senhora da Glória	-37.4199214592677	-10.215686849106	26910	32497	0	0	0	0	0	0	0	0	0	0	0	0	0	0	0	1	0	0	2	2	0	0	1	0	1	1	1	1	2	2	3	4	3
280460 Nossa Senhora das Dores	-37.1937112099255	-10.4920543730734	22195	24580	0	0	0	0	0	0	0	0	0	0	0	0	0	0	0	0	2	0	0	1	0	0	0	3	1	1	1	2	2	3	4	6	1
280470 Nossa Senhora de Lourdes	-37.0504728834465	-10.0786160367075	6023	6238	0	0	0	0	0	0	0	0	0	0	0	0	0	0	0	0	0	0	0	0	0	0	0	0	0	0	0	0	0	0	0	0	0
280480 Nossa Senhora do Socorro	-37.1284961300464	-10.8487541757333	131679	160827	0	0	0	0	0	0	0	0	0	0	0	2	1	2	5	0	1	7	9	12	13	8	14	22	15	16	22	20	30	22	26	20	29
280490 Pacatuba	-36.6479863948283	-10.4498997629294	11536	13137	0	0	0	0	0	0	0	0	0	0	0	1	0	0	0	0	0	0	0	0	0	0	0	0	0	0	0	0	0	0	0	0	0
280500 Pedra Mole	-37.6860272130241	-10.6181191604186	2630	2974	0	0	0	0	0	0	0	0	0	0	0	0	0	0	0	0	0	0	0	0	0	0	0	0	0	0	0	0	1	0	0	0	0
280510 Pedrinhas	-37.6811281603891	-11.1935033961178	7929	8833	0	0	0	0	0	0	0	0	0	0	0	0	0	0	1	0	0	0	1	2	0	2	0	0	0	1	2	2	3	1	1	2	1
280520 Pinhão	-37.7221107205356	-10.5666899531531	5244	5973	0	0	0	0	0	0	0	0	0	0	0	0	0	0	1	0	0	0	0	0	1	0	0	0	1	0	1	0	1	0	0	1	0
280530 Pirambu	-36.8597462116876	-10.7410561554895	7255	8369	0	0	0	0	0	0	0	0	0	0	0	0	0	0	0	0	0	0	0	0	0	0	0	1	0	0	0	0	2	0	0	0	0
280540 Poço Redondo	-37.6842137118049	-9.80579020827372	26022	30880	0	0	0	0	0	0	0	0	0	0	0	0	0	0	0	0	0	0	0	0	0	0	0	0	2	0	0	0	1	1	1	2	1
280550 Poço Verde	-38.1766582213158	-10.7075986488522	19973	21983	0	0	0	0	0	0	0	0	0	0	0	0	0	0	0	1	0	0	0	0	0	0	2	0	0	1	0	0	0	1	4	1	2
280560 Porto da Folha	-37.2766348494805	-9.91925887236146	25664	27146	0	0	0	0	0	0	0	0	0	0	0	0	0	0	1	0	0	0	0	0	1	0	0	0	0	2	0	1	0	0	2	1	1
280570 Propriá	-36.8420993590988	-10.2082073153137	27385	28451	0	0	0	0	0	0	0	0	0	0	0	0	0	1	0	0	3	1	0	1	2	2	0	4	6	3	3	9	10	8	6	15	4
280580 Riachão do Dantas	-37.7293412249827	-11.0664022904367	19202	19386	0	0	0	0	0	0	0	0	0	0	0	0	0	0	0	1	0	1	0	0	0	0	0	0	0	1	1	1	0	1	0	1	1
280590 Riachuelo	-37.1934568325855	-10.7316512984525	8337	9355	0	0	0	0	0	0	0	0	0	0	0	0	0	0	0	0	0	0	0	0	0	1	0	0	0	0	0	0	0	0	2	0	0
280600 Ribeirópolis	-37.4329390298824	-10.5451904693215	15439	17173	0	0	0	0	0	0	0	0	0	0	0	0	1	0	0	1	0	3	0	2	2	0	0	0	2	2	0	0	4	2	2	1	1
280610 Rosário do Catete	-37.0313228648729	-10.6945899789946	7102	9221	0	0	0	0	0	0	0	0	0	0	0	0	0	0	0	0	0	2	3	0	2	1	0	0	3	0	1	2	0	1	0	0	0
280620 Salgado	-37.477755358888	-11.0221187749041	18876	19365	0	0	0	0	0	0	0	0	0	0	0	0	0	2	1	0	0	0	1	1	1	0	1	1	0	2	0	0	1	2	1	2	1
280630 Santa Luzia do Itanhy	-37.4498421802076	-11.3533173973413	13948	12969	0	0	0	0	0	0	0	0	0	0	0	0	0	0	0	0	1	0	0	1	0	1	0	0	0	0	0	0	0	0	2	0	1
280650 Santa Rosa de Lima	-36.5995793479956	-10.2876719724288	6135	7038	0	0	0	0	0	0	0	0	0	0	0	0	0	0	0	0	0	0	0	0	0	0	0	0	0	1	0	0	0	1	2	4	0
280640 Santana do São Francisco	-37.1977318456227	-10.6462336647079	3595	3749	0	0	0	0	0	0	0	0	0	0	0	0	0	0	0	0	0	0	0	0	0	0	0	0	0	0	0	0	0	0	0	0	0
280660 Santo Amaro das Brotas	-37.0563110976557	-10.7820113826258	10670	11410	0	0	0	0	0	0	0	0	0	0	0	0	0	0	0	0	0	0	0	0	0	0	0	0	0	0	1	0	2	2	1	2	0
280670 São Cristóvão	-37.2094987839423	-11.0136768571472	64647	78864	0	0	0	0	0	0	0	0	0	0	0	0	0	0	3	1	1	2	6	4	3	0	1	3	4	2	6	5	11	6	7	7	11
280680 São Domingos	-37.5684292045339	-10.7923257834115	9260	10271	0	0	0	0	0	0	0	0	0	0	0	0	0	0	0	0	0	0	1	1	0	0	1	1	2	1	1	2	1	0	0	0	0
280690 São Francisco	-36.8862396608894	-10.3464864526782	2532	3393	0	0	0	0	0	0	0	0	0	0	0	0	0	0	1	0	0	0	0	0	0	0	0	0	0	0	0	0	0	0	1	0	0
280700 São Miguel do Aleixo	-37.3839764494164	-10.3877721948223	3447	3698	0	0	0	0	0	0	0	0	0	0	0	0	0	0	0	0	0	0	0	0	0	0	0	0	0	0	0	0	0	1	0	0	0
280710 Simão Dias	-37.8094305822503	-10.7380617976536	36813	38702	0	0	0	0	0	0	0	0	0	0	0	0	1	1	3	0	0	0	1	4	1	0	2	0	1	0	1	3	4	0	2	1	0
280720 Siriri	-37.1122253407609	-10.6050355731006	6914	8004	0	0	0	0	0	0	0	0	0	0	0	0	0	0	1	1	0	0	0	0	0	0	0	0	0	0	0	0	1	0	2	0	0
280730 Telha	-36.8838500415646	-10.2091732236821	2638	2957	0	0	0	0	0	0	0	0	0	0	0	0	0	0	0	0	0	0	0	0	0	0	0	0	0	1	0	0	0	1	1	0	0
280740 Tobias Barreto	-37.9990006951017	-11.1843298680994	43172	48040	0	0	0	0	0	0	0	0	0	0	1	0	0	1	0	2	0	1	1	1	0	2	2	3	3	1	2	3	6	3	3	2	1
280750 Tomar do Geru	-37.8453707752723	-11.3680522747437	12840	12855	0	0	0	0	0	0	0	0	0	0	0	0	0	0	0	1	0	1	1	0	0	0	0	1	1	0	0	0	0	0	0	0	0
280760 Umbaúba	-37.6611466730617	-11.3798724696847	19214	22434	0	0	0	0	0	0	0	0	0	0	0	0	0	0	0	0	1	0	1	1	0	0	0	0	0	0	2	4	2	0	2	4	4
290010 Abaíra	-41.661608480236	-13.2535318932762	9067	8316	0	0	0	0	0	0	0	0	0	0	0	0	0	0	1	0	0	0	0	2	0	0	0	2	1	0	0	0	0	0	1	0	0
290020 Abaré	-39.1165879396428	-8.72341824568634	13648	17064	0	0	0	0	0	0	0	0	0	0	0	0	0	0	0	0	0	0	0	0	0	0	0	0	0	0	0	0	0	0	0	0	0
290030 Acajutiba	-38.0182863705796	-11.6626128300483	14322	14653	0	0	0	0	0	0	0	0	0	0	1	1	0	0	1	0	0	2	0	0	2	0	0	1	0	0	0	0	1	0	1	0	0
290035 Adustina	-38.1155058347825	-10.5295715700202	14302	15702	0	0	0	0	0	0	0	0	0	0	0	0	0	0	0	0	0	0	0	0	0	0	0	0	0	0	0	2	0	0	2	0	1
290040 Água Fria	-38.7680777950043	-11.8729309975791	14718	15731	0	0	0	0	0	0	0	0	0	0	0	0	0	0	0	0	0	0	0	0	0	0	1	0	0	0	1	1	0	0	0	0	0
290060 Aiquara	-42.1361637333109	-13.4223477953016	12160	10859	0	0	0	0	0	0	0	0	0	0	0	0	0	0	0	0	0	0	0	0	0	0	0	0	0	1	0	0	0	0	0	1	2
290070 Alagoinhas	-39.8857780091229	-14.1272774885543	5315	4602	0	0	0	0	0	0	0	0	0	0	0	0	0	0	0	0	0	0	0	0	0	0	0	1	0	0	1	3	1	0	0	0	0
290080 Alcobaça	-38.4226157693395	-12.1341825924055	130095	141949	0	0	0	0	0	0	0	0	0	0	0	0	4	5	3	2	6	1	2	0	10	6	6	3	7	10	7	5	8	10	14	15	13
290090 Almadina	-39.1942143206578	-17.5189333438062	20900	21271	0	0	0	0	0	0	0	0	0	0	0	0	0	0	0	0	0	0	3	1	0	0	1	2	1	2	3	2	4	1	1	3	2
290100 Amargosa	-39.6359031752447	-14.7060477475217	7862	6357	0	0	0	0	0	0	0	0	0	0	0	0	0	0	0	0	1	0	0	0	0	0	0	0	0	0	0	0	0	0	0	0	0
290110 Amélia Rodrigues	-39.5981225034895	-13.0344513621971	31108	34351	0	0	0	0	0	0	0	0	0	0	0	1	0	1	0	1	0	0	0	0	2	1	1	3	0	2	3	0	3	3	2	4	4
290115 América Dourada	-38.7555569164417	-12.4001884013071	24134	25190	0	0	0	0	0	0	0	0	0	0	0	0	0	1	0	2	0	0	0	0	1	1	2	3	3	5	3	3	1	4	1	0	2
290120 Anagé	-41.4371632791237	-11.4496458647759	15959	15961	0	0	0	0	0	0	0	0	0	0	0	0	0	0	0	0	0	0	0	0	0	1	0	0	2	0	0	0	1	0	0	0	0
290130 Andaraí	-41.1271131685047	-14.6113255924937	31060	25516	0	0	0	0	0	0	0	0	0	0	0	0	0	0	0	1	0	0	0	0	0	2	0	1	0	0	0	1	1	0	1	0	0
290135 Andorinha	-41.3246418039988	-12.8013506460241	13884	13960	0	0	0	0	0	0	0	0	0	0	0	0	0	0	0	0	0	0	0	0	0	0	0	0	0	0	0	2	1	1	1	1	3
290140 Angical	-39.8323357010101	-10.3442400415346	15774	14414	0	0	0	0	0	0	0	0	0	0	0	0	0	0	0	0	0	0	0	0	0	0	1	0	0	1	0	0	2	0	1	0	0
290150 Anguera	-44.6958234827073	-12.0066827725325	14701	14073	0	0	0	0	0	0	0	0	0	0	0	0	0	0	0	0	0	0	0	0	0	0	0	0	0	1	0	1	0	0	1	1	0
290160 Antas	-39.2484989182822	-12.1495870700754	8834	10242	0	0	0	0	0	0	0	0	0	0	0	0	0	0	0	0	0	0	0	0	0	0	0	0	0	0	0	0	0	0	0	0	0
290170 Antônio Cardoso	-38.3310416783347	-10.4127021692653	14059	17072	0	0	0	0	0	0	0	0	0	0	0	0	0	0	0	0	0	0	0	0	0	0	0	0	0	0	0	0	0	1	0	0	0
290180 Antônio Gonçalves	-39.1186615354614	-12.4348389094768	11620	11554	0	0	0	0	0	0	0	0	0	0	0	0	0	0	0	0	0	0	0	0	0	0	0	0	0	0	0	0	0	0	0	0	1
290190 Aporá	-40.2756586985804	-10.5757977912944	9716	11015	0	0	0	0	0	0	0	0	0	0	0	0	0	0	0	0	1	0	0	0	0	0	0	0	0	0	0	0	0	0	0	2	0
290195 Apuarema	-38.0799953494517	-11.6553942918973	16769	17731	0	0	0	0	0	0	0	0	0	0	0	0	0	0	0	1	0	0	0	0	0	0	0	0	0	0	0	0	1	0	0	0	1
290205 Araças	-39.7421321165047	-13.853228848819	7443	7459	0	0	0	0	0	0	0	0	0	0	0	0	0	0	0	0	0	0	0	0	0	0	0	0	0	0	0	0	0	0	0	0	0
290200 Aracatu	-41.4616853206574	-14.4266302419957	15491	13743	0	0	0	0	0	0	0	0	0	0	0	0	0	0	0	0	0	0	0	0	0	0	0	0	1	0	1	0	0	0	2	1	0
290210 Araci	-38.1982880171949	-12.2151996675491	11003	11561	0	0	0	0	0	0	0	0	0	0	0	0	0	0	0	0	0	0	0	0	0	0	0	1	0	0	0	0	0	0	1	3	0
290220 Aramari	-38.9609581594029	-11.3357278753122	47584	51651	0	0	0	0	0	0	0	0	0	0	0	1	0	0	0	0	0	1	0	0	1	1	0	2	0	0	3	3	4	0	1	3	1
290225 Arataca	-38.5030663542087	-12.0881829783087	9258	10036	0	0	0	0	0	0	0	0	0	0	0	0	0	0	0	0	0	0	0	0	0	0	0	0	0	1	0	0	0	0	2	0	0
290230 Aratuípe	-39.4132815657126	-15.260872997351	11218	10392	0	0	0	0	0	0	0	0	0	0	0	0	0	0	0	0	0	0	0	0	1	1	0	0	0	0	1	0	2	0	1	1	0
290240 Aurelino Leal	-39.0029108659812	-13.0805965410127	8381	8599	0	0	0	0	0	0	0	0	0	0	0	0	0	0	1	0	0	0	0	0	0	0	0	0	1	0	0	0	1	1	1	1	1
290250 Baianópolis	-39.3219966377059	-14.3169494479569	17149	13595	0	0	0	0	0	0	0	0	0	0	0	0	0	0	0	0	0	0	0	0	2	2	1	0	0	0	0	1	1	2	0	0	0
290260 Baixa Grande	-44.5360980467187	-12.3041247007939	12179	13850	0	0	0	0	0	0	0	0	0	0	0	0	0	0	0	0	0	0	0	0	0	0	1	0	0	0	0	0	0	0	0	0	0
290265 Banzaê	-40.1668609095132	-11.9593574889724	20441	20060	0	0	0	0	0	0	0	0	0	0	0	0	0	0	0	0	0	0	0	0	0	1	0	0	1	0	1	0	0	0	0	0	0
290270 Barra	-38.6118696305729	-10.5740919358198	11156	11814	0	0	0	0	0	0	0	0	0	0	0	1	0	0	0	0	0	0	0	0	0	1	0	1	0	0	0	0	0	0	1	0	0
290280 Barra da Estiva	-43.1436385524586	-11.0889548205462	44203	49325	0	0	0	0	0	0	0	0	0	0	0	0	0	0	0	0	0	0	0	1	0	0	0	0	0	1	3	6	8	2	0	0	3
290290 Barra do Choça	-41.3316958704896	-13.6202045630406	24440	21187	0	0	0	0	0	0	0	0	0	0	0	0	0	0	0	0	0	0	0	0	0	0	0	0	0	0	1	0	0	1	0	0	0
290300 Barra do Mendes	-40.5763729895987	-14.864273042783	40818	34788	0	0	0	0	0	0	0	0	0	0	0	0	0	0	0	1	0	0	1	2	3	1	4	3	4	1	1	3	1	4	3	1	1
290310 Barra do Rocha	-42.0591284156826	-11.8088282812611	13610	13987	0	0	0	0	0	0	0	0	0	0	0	0	0	0	1	0	0	0	0	0	0	0	0	1	0	0	0	1	0	1	0	1	0
290320 Barreiras	-39.601386089866	-14.210029248501	8074	6313	0	0	0	0	0	0	0	0	0	0	0	0	0	0	0	0	0	0	0	1	0	0	1	0	0	0	0	0	0	0	0	0	0
290323 Barro Alto	-45.0041684370285	-12.1449248883906	131849	137427	0	0	0	0	0	0	0	0	0	0	0	2	1	1	0	3	4	4	1	1	3	1	11	12	2	8	3	5	14	18	15	32	13
290330 Barro Preto	-41.9120960647526	-11.7610639229593	12098	13612	0	0	0	0	0	0	0	0	0	0	0	0	0	0	0	0	0	0	0	0	0	0	0	1	2	2	0	0	0	0	0	0	1
290327 Barrocas	-39.0786688809182	-11.5291128520783	0	14191	0	0	0	0	0	0	0	0	0	0	0	0	0	0	0	0	0	0	0	0	0	0	0	0	0	2	1	0	1	2	0	1	0
290340 Belmonte	-39.4733346713801	-14.8097543871027	8602	6453	0	0	0	0	0	0	0	0	0	0	0	0	0	0	0	0	0	0	0	0	0	0	0	0	1	0	0	0	0	0	0	1	0
290350 Belo Campo	-38.8803032385601	-15.8613964917869	20032	21798	0	0	0	0	0	0	0	0	0	0	0	0	1	1	0	0	0	0	0	0	0	0	0	1	0	2	2	0	3	7	8	3	4
290360 Biritinga	-41.2600334790203	-15.0334961972012	17655	16021	0	0	0	0	0	0	0	0	0	0	0	0	0	0	0	1	0	1	0	0	0	0	2	0	2	0	0	0	1	1	4	2	2
290370 Boa Nova	-38.8121589228975	-11.6201102629816	14641	14836	0	0	0	0	0	0	0	0	0	0	0	0	0	0	0	0	0	0	0	0	0	0	0	0	0	1	0	0	0	0	0	0	1
290380 Boa Vista do Tupim	-40.2005218938254	-14.3626079430408	20544	15411	0	0	0	0	0	0	0	0	0	0	0	0	0	0	0	0	0	1	0	0	1	0	0	0	0	0	0	1	0	0	0	2	1
290390 Bom Jesus da Lapa	-40.6057428240473	-12.6613221925482	18408	17991	0	0	0	0	0	0	0	0	0	0	0	0	0	0	0	0	0	0	0	0	0	0	0	1	0	0	1	0	2	2	0	0	0
290395 Bom Jesus da Serra	-43.417141642139	-13.2541143730901	54421	63480	0	0	0	0	0	0	0	0	0	0	0	0	0	0	0	1	1	0	2	1	0	1	2	5	11	7	3	2	4	1	8	11	4
290400 Boninal	-40.501176329753	-14.3729222943841	10502	10113	0	0	0	0	0	0	0	0	0	0	0	0	0	0	0	0	0	1	0	1	0	0	0	0	1	0	0	0	0	0	0	0	0
290405 Bonito	-41.8243284848072	-12.7151207923139	12461	13695	0	0	0	0	0	0	0	0	0	0	0	0	0	0	0	0	0	0	0	0	1	0	0	0	0	0	0	0	0	0	0	0	0
290410 Boquira	-41.2684027881505	-11.9695725020911	12902	14834	0	0	0	0	0	0	0	0	0	0	0	0	0	0	0	0	0	0	0	0	0	0	0	0	0	0	1	0	0	0	1	0	0
290420 Botuporã	-42.7301154012176	-12.8208228300175	22121	22037	0	0	0	0	0	0	0	0	0	0	0	0	0	0	0	0	1	0	0	0	0	2	0	0	0	0	0	0	0	1	1	1	1
290430 Brejões	-42.5292775589668	-13.3808662136783	11522	11154	0	0	0	0	0	0	0	0	0	0	0	0	0	0	0	0	0	0	0	0	0	0	0	0	0	0	0	0	0	1	0	0	0
290440 Brejolândia	-39.7934915926573	-13.105536483186	15344	14282	0	0	0	0	0	0	0	0	0	0	0	0	0	0	0	0	0	0	0	0	0	0	0	0	1	0	0	2	2	3	3	1	0
290450 Brotas de Macaúbas	-43.9656645942921	-12.486693342119	8762	11077	0	0	0	0	0	0	0	0	0	0	0	0	0	0	0	0	0	0	0	1	0	0	0	1	0	0	0	0	0	0	0	0	0
290460 Brumado	-42.6246912893431	-12.0026355373041	13003	10717	0	0	0	0	0	0	0	0	0	0	0	0	0	0	0	0	0	1	0	0	0	0	0	0	0	0	0	1	0	0	0	0	0
290470 Buerarema	-41.6670695036664	-14.2054382406597	61670	64602	0	0	0	0	0	0	0	0	0	0	0	1	0	0	0	0	0	1	1	3	0	3	1	1	2	2	2	2	5	3	4	6	6
290475 Buritirama	-39.3025196057871	-14.9564408366046	19118	18605	0	0	0	0	0	0	0	0	0	0	0	0	0	0	1	0	0	0	0	0	3	1	3	0	1	2	2	1	1	2	1	1	4
290480 Caatiba	-43.6313808982398	-10.7117914663194	17797	19600	0	0	0	0	0	0	0	0	0	0	0	0	0	0	0	0	0	0	0	0	0	0	0	0	0	0	0	0	3	0	0	0	0
290485 Cabaceiras do Paraguaçu	-40.4102724753438	-14.9785506351839	15508	11420	0	0	0	0	0	0	0	0	0	0	0	0	0	0	0	0	0	0	1	0	0	1	0	1	1	0	0	0	0	0	0	0	0
290490 Cachoeira	-39.1867130922404	-12.5371357853541	15547	17327	0	0	0	0	0	0	0	0	0	0	0	0	0	0	0	0	0	0	1	1	1	0	0	0	2	0	0	4	0	1	0	0	0
290500 Caculé	-38.9693980689823	-12.5962107984627	30416	32026	0	0	0	0	0	0	0	0	0	0	0	0	1	0	0	0	1	0	1	2	2	5	5	10	2	2	3	2	4	4	5	10	3
290510 Caém	-42.2214140996087	-14.5042061971359	20339	22236	0	0	0	0	0	0	0	0	0	0	0	0	0	0	0	0	0	1	2	0	0	0	0	0	0	1	2	1	0	0	3	0	2
290515 Caetanos	-40.4373119407154	-11.0930915174846	12563	10368	0	0	0	0	0	0	0	0	0	0	0	0	0	0	0	0	0	0	0	0	0	0	0	0	1	0	0	1	1	0	0	0	1
290520 Caetité	-40.9092896392257	-14.3385629673677	13076	13639	0	0	0	0	0	0	0	0	0	0	0	0	0	0	0	0	0	0	0	0	0	0	0	0	1	0	0	0	0	0	0	0	0
290530 Cafarnaum	-42.4857114474597	-14.0667543191246	45090	47515	0	0	0	0	0	0	0	0	1	0	0	0	0	0	0	0	0	0	0	0	1	0	0	1	2	0	1	0	0	0	0	1	0
290540 Cairu	-41.4722215133285	-11.6913562190577	16059	17209	0	0	0	0	0	0	0	0	0	0	0	0	0	0	0	0	0	0	0	0	0	0	1	1	0	0	0	0	0	0	1	1	0
290550 Caldeirão Grande	-39.0432543550852	-13.4876034013497	11410	15374	0	0	0	0	0	0	0	0	0	0	0	0	0	0	0	0	0	0	0	2	1	1	0	0	0	2	0	1	3	2	3	1	4
290560 Camacan	-40.307370359496	-11.0221557768896	11395	12491	0	0	0	0	0	0	0	0	0	0	0	0	0	0	0	0	0	1	0	0	0	1	0	0	0	1	0	1	2	3	0	0	1
290570 Camaçari	-39.4963673314917	-15.417626851831	31055	31472	0	0	0	0	0	0	0	0	0	1	0	0	0	0	0	0	0	0	1	1	3	4	0	4	4	3	1	3	4	5	1	3	4
290580 Camamu	-38.3257400620652	-12.69881676	161727	242970	0	0	0	0	0	0	0	1	0	0	4	2	1	2	1	2	3	4	5	7	7	11	14	16	17	19	19	34	37	41	32	52	47
290590 Campo Alegre de Lourdes	-39.1005697174881	-13.9470763405896	33661	35180	0	0	0	0	0	0	0	0	0	0	0	0	0	0	0	0	0	0	1	0	1	0	0	2	0	0	0	0	1	0	1	0	0
290600 Campo Formoso	-43.0122984390904	-9.51715411399994	27607	28090	0	0	0	0	0	0	0	0	0	0	0	0	0	1	0	0	0	0	1	0	1	0	0	1	1	0	1	0	1	0	2	0	1
290610 Canápolis	-40.3188209870999	-10.5056615545438	61942	66616	0	0	0	0	0	0	0	0	0	0	0	1	0	0	0	0	0	1	0	1	1	1	0	1	2	0	5	2	1	2	1	6	4
290620 Canarana	-44.2050289853753	-13.0759114976724	9743	9410	0	0	0	0	0	0	0	0	0	0	0	0	0	0	0	0	0	0	0	0	0	0	0	0	0	0	0	0	0	0	0	0	0
290630 Canavieiras	-41.7654922319867	-11.6875833139667	21665	24067	0	0	0	0	0	0	0	0	0	0	0	0	0	0	0	0	0	0	0	0	0	0	0	0	0	0	0	1	0	0	0	0	0
290640 Candeal	-38.9473758746396	-15.6797774765314	35322	32336	0	0	0	0	0	0	0	0	0	0	0	0	1	0	0	0	0	0	1	0	1	1	1	1	2	2	8	9	6	2	3	2	5
290650 Candeias	-39.1237184954764	-11.8049702300289	10121	8895	0	0	0	0	0	0	0	0	0	0	0	0	0	0	0	0	0	0	0	0	0	0	0	0	0	0	0	1	0	0	0	0	1
290660 Candiba	-38.5435962675254	-12.6719227052682	76783	83158	0	0	0	0	0	0	0	0	0	0	0	1	0	1	2	4	0	3	1	2	5	4	1	13	9	8	7	16	14	14	17	10	13
290670 Cândido Sales	-42.8644023352399	-14.4131865031095	12124	13210	0	0	0	0	0	0	0	0	0	0	0	0	0	0	0	0	0	0	0	0	0	0	1	0	0	0	0	0	0	0	0	0	2
290680 Cansanção	-41.2411175945831	-15.5060663507903	28516	27918	0	0	0	0	0	0	0	0	0	0	0	0	0	2	1	1	1	0	1	5	0	0	3	4	0	2	1	1	1	5	3	4	2
290682 Canudos	-39.4966050064607	-10.6667499148657	31947	32908	0	0	0	0	0	0	0	0	1	0	0	0	0	0	0	0	0	0	0	0	1	0	1	0	0	0	0	3	0	0	4	2	1
290685 Capela do Alto Alegre	-39.024071242689	-9.8906729609418	13761	15732	0	0	0	0	0	0	0	0	0	0	0	0	0	0	0	0	0	0	2	0	0	0	0	0	0	0	0	0	0	0	0	0	0
290687 Capim Grosso	-39.8353553091028	-11.6700816433262	11898	11527	0	0	0	0	0	0	0	0	0	0	0	0	0	0	1	0	0	1	0	0	0	0	0	0	0	0	0	0	0	0	4	0	0
290689 Caraíbas	-40.0110006117175	-11.3815744576449	23908	26577	0	0	0	0	0	0	0	0	0	0	0	0	0	1	0	0	0	0	1	0	0	0	0	0	0	1	2	4	4	5	3	1	8
290690 Caravelas	-41.2654313236692	-14.72206949374	17164	10222	0	0	0	0	0	0	0	0	0	0	0	0	0	0	0	0	0	1	0	1	0	1	2	1	1	0	0	0	1	0	0	0	0
290700 Cardeal da Silva	-39.2533822213722	-17.7333705274895	20103	21414	0	0	0	0	0	0	0	0	0	0	0	0	0	0	0	0	0	1	0	0	0	0	0	1	3	0	1	0	1	1	0	1	3
290710 Carinhanha	-37.9454765829698	-11.9407674063607	8034	8899	0	0	0	0	0	0	0	0	0	0	0	0	0	0	0	0	0	0	0	0	0	0	0	0	0	0	0	2	1	0	0	0	0
290720 Casa Nova	-43.7617772009392	-14.3020069035503	27272	28380	0	0	0	0	0	0	0	0	0	0	0	1	0	0	0	0	0	0	0	0	1	0	0	0	0	2	0	0	0	0	1	0	2
290730 Castro Alves	-40.9757969268709	-9.17859457408863	55730	64940	0	0	0	0	0	0	0	0	0	0	0	0	0	0	0	1	0	1	0	0	0	1	3	0	1	3	0	1	2	1	3	4	1
290740 Catolândia	-39.426519430322	-12.7658326369124	25561	25408	0	0	0	0	0	0	0	0	0	0	0	0	1	0	0	0	0	0	0	0	0	1	1	1	1	0	0	2	1	0	0	3	0
290750 Catu	-44.8597702833594	-12.3160059384947	3092	2612	0	0	0	0	0	0	0	0	0	0	0	0	0	0	0	0	0	0	0	0	0	0	0	0	0	0	0	0	0	0	0	0	0
290755 Caturama	-38.3762943035541	-12.3551865588507	46731	51077	0	0	0	0	0	0	0	0	0	0	0	0	0	0	0	0	1	0	0	3	3	1	3	2	4	2	4	3	3	6	2	5	3
290760 Central	-42.2964066437467	-13.3282013504011	8640	8843	0	0	0	0	0	0	0	0	0	0	0	0	0	0	0	0	0	0	0	1	0	0	0	0	0	0	1	0	0	0	0	0	0
290770 Chorrochó	-42.1123489751401	-11.137988582854	16792	17013	0	0	0	0	0	0	0	0	0	0	0	0	0	0	0	0	1	0	0	0	1	0	0	0	0	0	0	1	0	2	1	0	1
290780 Cícero Dantas	-39.1023700774151	-8.97547780401288	10171	10734	0	0	0	0	0	0	0	0	0	0	0	0	0	0	0	0	0	0	0	0	0	0	0	0	0	0	0	0	0	0	0	0	0
290790 Cipó	-38.3834191278696	-10.5921715319251	30934	32300	0	0	0	0	0	0	0	0	0	0	0	0	0	0	0	0	0	0	0	0	0	0	0	0	0	3	0	2	0	1	3	0	1
290800 Coaraci	-38.5171293979405	-11.1011435641446	14285	15755	0	0	0	0	0	0	0	0	0	0	0	1	0	0	0	0	0	0	0	0	0	1	0	0	0	0	0	0	1	1	5	2	0
290810 Cocos	-39.5523042559244	-14.6368142028023	27852	20964	0	0	0	0	0	0	0	0	0	0	0	0	0	0	0	1	1	0	2	0	1	0	0	0	0	2	0	0	1	0	1	0	3
290820 Conceição da Feira	-44.5456688581222	-14.1710775452171	17611	18153	0	0	0	0	0	0	0	0	0	0	0	0	0	0	1	0	0	0	1	1	1	1	0	0	0	1	0	0	0	0	0	0	0
290830 Conceição do Almeida	-38.9997807982437	-12.503991911881	17514	20391	0	0	0	0	0	0	0	0	0	0	0	0	0	0	1	0	0	0	0	0	1	0	0	0	0	0	2	0	2	2	1	2	0
290840 Conceição do Coité	-39.1709464493763	-12.7780203224236	18912	17889	0	0	0	0	0	0	0	0	0	0	0	0	0	0	0	0	0	0	0	0	0	0	0	1	1	0	0	0	1	0	0	0	0
290850 Conceição do Jacuípe	-39.2816841782278	-11.5618258458634	56317	62040	0	0	0	0	0	0	0	0	0	0	0	0	0	1	0	0	0	0	0	4	0	1	6	2	1	2	10	0	3	3	6	4	2
290860 Conde	-38.7636737165227	-12.322946459029	26194	30123	0	0	0	0	0	0	0	0	0	0	0	0	0	1	0	0	0	0	1	0	2	0	4	0	1	3	1	1	4	4	1	4	2
290870 Condeúba	-37.6069779820631	-11.8134317610463	20426	23620	0	0	0	0	0	0	0	0	0	0	0	0	0	0	0	0	1	0	0	0	0	1	0	1	1	1	0	1	2	2	2	3	3
290880 Contendas do Sincorá	-41.9708095383447	-14.8904103648485	18047	16898	0	0	0	0	0	0	0	0	0	0	0	0	0	0	0	0	1	0	0	0	1	0	0	0	0	1	0	1	0	0	0	1	0
290890 Coração de Maria	-41.0463180639509	-13.7554968278956	4264	4663	0	0	0	0	0	0	0	0	0	0	0	0	0	0	0	0	0	0	0	0	0	0	0	0	0	0	0	0	0	0	0	0	0
290900 Cordeiros	-38.7505165473666	-12.2479210100615	23818	22401	0	0	0	0	0	0	0	0	0	1	0	0	0	0	0	1	0	0	0	0	0	0	0	0	0	1	0	1	1	1	0	1	0
290910 Coribe	-41.9357339067348	-15.0372341089128	8193	8168	0	0	0	0	0	0	0	0	0	0	0	0	0	0	0	0	0	0	0	0	0	0	0	0	0	0	0	0	0	0	0	0	0
290920 Coronel João Sá	-44.4530364349169	-13.8278416058215	15148	14307	0	0	0	0	0	0	0	0	0	0	0	0	0	0	0	0	0	0	0	0	0	0	0	1	0	0	0	0	0	0	0	0	0
290930 Correntina	-37.9329643376141	-10.279395400226	19665	17066	0	0	0	0	0	0	0	0	0	0	0	0	0	0	0	0	0	0	0	0	0	0	0	0	0	0	0	1	1	0	0	0	2
290940 Cotegipe	-44.641086701211	-13.3417718212105	30583	31249	0	0	0	0	0	0	0	0	0	0	0	0	0	0	0	0	0	0	0	0	0	0	0	0	0	0	0	2	0	0	2	0	0
290950 Cravolândia	-44.2524761376623	-12.0285973836155	13374	13636	0	0	0	0	0	0	0	0	0	0	0	0	0	0	0	0	0	1	0	0	0	0	0	0	0	0	0	0	0	0	0	0	0
290960 Crisópolis	-39.8127117486746	-13.3626230640403	5001	5041	0	0	0	0	0	0	0	0	0	0	0	0	0	0	0	0	0	0	0	0	0	0	0	0	0	1	0	0	0	0	0	0	0
290970 Cristópolis	-38.1517158173066	-11.5177899236101	19037	20046	0	0	0	0	0	0	0	0	0	0	0	0	0	0	0	0	0	0	0	0	0	0	0	0	0	0	1	0	0	0	0	0	0
290980 Cruz das Almas	-44.4118418963	-12.2314508089662	12662	13280	0	0	0	0	0	0	0	0	0	0	0	0	0	0	0	0	1	0	0	0	0	0	0	1	0	0	0	0	2	0	0	0	0
290990 Curaçá	-39.1007361428306	-12.6637862127757	53049	58606	0	0	0	0	0	0	0	0	0	0	0	0	0	0	1	0	1	1	0	1	1	0	2	6	5	3	1	5	5	6	4	7	1
291000 Dário Meira	-39.908081018943	-8.98903211797355	28841	32168	0	0	0	0	0	0	0	0	0	0	0	0	0	0	0	4	0	0	0	0	0	1	1	1	1	1	2	0	0	0	1	1	1
291005 Dias d'Ávila	-39.9024656528413	-14.4350474388235	15222	12836	0	0	0	0	0	0	0	0	0	0	0	0	0	0	0	0	0	0	0	0	0	1	0	0	0	1	0	0	0	1	1	1	0
291010 Dom Basílio	-38.2979935898508	-12.6043684168205	45333	66440	0	0	0	0	0	0	0	0	0	0	0	0	0	1	1	2	1	5	1	0	3	4	2	5	11	5	10	5	6	10	8	13	11
291020 Dom Macedo Costa	-41.7708775806957	-13.7633265545771	10427	11355	0	0	0	0	0	0	0	0	0	0	0	0	0	0	0	0	0	0	0	1	0	0	0	0	0	0	2	0	0	0	0	1	1
291030 Elísio Medrado	-39.188094169582	-12.911489262313	3748	3874	0	0	0	0	0	0	0	0	0	0	0	0	0	0	0	0	0	0	0	0	0	0	0	0	0	0	0	0	0	0	1	0	0
291040 Encruzilhada	-39.5204855551496	-12.9433258382093	7860	7947	0	0	0	0	0	0	0	0	0	0	0	0	0	0	0	0	0	0	0	0	1	0	0	0	0	2	1	1	0	0	0	0	0
291050 Entre Rios	-40.9091207501114	-15.5345801802607	32924	23766	0	0	0	0	0	0	0	0	0	0	0	0	0	0	0	0	0	0	0	0	0	0	0	0	1	1	0	0	0	0	0	1	0
290050 Érico Cardoso	-38.078777019756	-11.9372613704434	37513	39872	0	0	0	0	0	0	0	0	0	0	0	0	1	0	0	0	1	2	0	2	2	1	1	3	1	1	2	1	3	4	4	1	0
291060 Esplanada	-37.9449814740986	-11.799409496062	27230	32802	0	0	0	0	0	0	0	0	0	0	0	0	0	0	0	1	0	1	0	0	1	1	1	1	3	1	0	1	1	1	0	1	1
291070 Euclides da Cunha	-39.0142487251363	-10.5058180636519	53885	56289	0	0	0	0	0	0	0	0	0	0	0	0	1	1	0	1	0	3	0	1	1	2	0	0	0	5	2	0	2	3	5	1	2
291072 Eunápolis	-39.5841719409864	-16.3751672322564	84120	100196	0	0	0	0	0	0	0	0	0	0	0	1	0	3	1	1	4	2	4	5	3	14	8	12	14	26	22	29	35	23	30	26	31
291075 Fátima	-38.208674782863	-10.6001702140173	18298	17652	0	0	0	0	0	0	0	0	0	0	0	0	0	0	0	0	0	0	0	0	0	0	0	0	0	1	0	0	0	2	1	0	0
291077 Feira da Mata	-44.283463938437	-14.2105645058372	6235	6184	0	0	0	0	0	0	0	0	0	0	0	0	0	0	0	0	0	0	0	0	0	0	0	0	0	1	0	0	0	0	0	0	0
291080 Feira de Santana	-38.9600330963214	-12.2292842524801	480949	556642	0	0	0	0	0	0	1	1	3	5	6	5	1	8	16	36	36	17	8	37	40	32	62	50	54	71	65	69	92	86	83	90	99
291085 Filadélfia	-40.1378268767837	-10.7384641099353	17194	16740	0	0	0	0	0	0	0	0	0	0	0	0	0	0	0	0	0	0	0	0	0	0	0	0	0	0	0	0	3	0	1	1	0
291090 Firmino Alves	-39.9214417636272	-14.9849353752521	5170	5384	0	0	0	0	0	0	0	0	0	0	0	0	0	0	0	0	0	0	0	0	0	0	0	0	0	0	0	0	0	0	0	0	0
291100 Floresta Azul	-39.6565235874089	-14.8627983966227	11614	10660	0	0	0	0	0	0	0	0	0	0	0	0	0	0	0	1	0	0	0	0	0	1	1	1	0	0	1	0	1	0	0	0	1
291110 Formosa do Rio Preto	-45.190990909729	-11.0470324906679	18288	22528	0	0	0	0	0	0	0	0	0	0	0	0	0	0	0	0	0	0	0	0	0	0	0	0	0	0	0	0	0	1	1	1	1
291120 Gandu	-39.4863240792918	-13.7437807885113	27160	30336	0	0	0	0	0	0	0	0	0	0	0	0	0	0	0	0	0	0	2	0	1	0	1	2	1	1	2	1	1	1	4	1	1
291125 Gavião	-39.786112929979	-11.4708954591253	4792	4561	0	0	0	0	0	0	0	0	0	0	0	0	0	0	0	0	0	0	0	0	0	0	0	0	0	0	0	0	0	0	1	0	0
291130 Gentio do Ouro	-42.5047423861031	-11.4275313127499	10173	10622	0	0	0	0	0	0	0	0	0	0	0	0	0	0	0	0	0	0	0	0	0	0	0	0	0	0	0	1	0	0	0	0	0
291140 Glória	-38.2592732301041	-9.34017318364545	14559	15076	0	0	0	0	0	0	0	0	0	0	0	0	0	0	0	0	0	0	0	0	2	1	2	0	0	1	0	2	0	0	1	3	0
291150 Gongogi	-39.4672396549531	-14.3237132993301	10522	8357	0	0	0	0	0	0	0	0	0	0	0	0	1	2	0	0	0	0	0	0	0	0	0	0	0	1	0	0	0	0	0	1	0
291160 Governador Mangabeira	-39.0340236148013	-12.601553838445	17165	19818	0	0	0	0	0	0	0	0	0	0	0	0	0	0	0	2	0	0	0	1	0	0	0	0	0	1	0	1	2	3	1	2	1
291165 Guajeru	-41.9371481668575	-14.5469622716723	12836	10412	0	0	0	0	0	0	0	0	0	0	0	0	0	0	0	0	0	0	0	0	0	0	0	0	0	2	0	0	0	0	0	0	0
291170 Guanambi	-42.7785619667054	-14.2253150270076	71728	78833	0	0	0	0	0	0	0	0	0	0	0	0	0	1	1	0	1	0	0	1	1	1	2	1	0	0	2	3	9	7	8	5	3
291180 Guaratinga	-39.7812844707838	-16.5812160355631	24319	22165	0	0	0	0	0	0	0	0	0	0	0	0	0	0	0	0	0	1	0	0	0	0	0	0	0	0	0	2	0	2	1	0	2
291185 Heliópolis	-38.2802330422697	-10.6752987880285	13108	13192	0	0	0	0	0	0	0	0	0	0	0	0	0	0	0	0	0	0	2	0	0	0	1	0	0	0	0	0	0	1	0	1	0
291190 Iaçu	-40.2133652349888	-12.7691377865306	28501	25736	0	0	0	0	0	0	0	0	0	0	0	0	0	0	0	0	0	0	3	0	0	1	5	2	3	2	2	6	2	3	3	2	3
291200 Ibiassucê	-42.2557743546652	-14.2767025345281	12828	10062	0	0	0	0	0	0	0	0	0	0	0	0	0	0	0	0	0	0	0	0	0	0	0	0	1	0	0	1	0	0	1	0	1
291210 Ibicaraí	-39.5915412034881	-14.8657631413793	28861	24272	0	0	0	0	0	0	0	0	0	0	0	0	0	1	0	0	0	1	0	1	0	1	0	0	0	2	1	0	0	0	1	2	3
291220 Ibicoara	-41.2720658080785	-13.4263272087783	14453	17282	0	0	0	0	0	0	0	0	0	0	0	0	0	0	0	0	0	0	0	0	0	0	1	0	2	0	0	0	0	0	2	1	0
291230 Ibicuí	-39.9898321056847	-14.8430903650876	15129	15785	0	0	0	0	0	0	0	0	0	0	0	0	0	0	0	0	0	0	0	2	0	0	0	0	0	0	1	3	0	0	1	0	2
291240 Ibipeba	-42.011248439896	-11.6375264431558	15362	17008	0	0	0	0	0	0	0	0	0	0	0	0	0	0	0	0	0	0	0	0	0	0	0	0	0	1	3	0	0	0	2	0	0
291250 Ibipitanga	-42.4912287412418	-12.8791061453242	13419	14171	0	0	0	0	0	0	0	0	0	0	0	0	0	0	0	0	0	0	0	0	0	0	0	0	1	0	0	0	1	0	0	0	1
291260 Ibiquera	-40.9354210018921	-12.6499286126214	4495	4866	0	0	0	0	0	0	0	0	0	0	0	0	0	0	0	0	0	0	0	0	0	0	0	0	0	1	0	0	0	0	0	0	0
291270 Ibirapitanga	-39.3744665327401	-14.1650324961225	22177	22598	0	0	0	0	0	0	0	0	0	0	0	0	0	1	0	0	0	0	0	0	0	0	3	0	1	2	1	0	0	0	0	4	0
291280 Ibirapuã	-40.1063094115419	-17.6841971442165	7096	7956	0	0	0	0	0	0	0	0	0	0	0	0	0	0	0	1	0	0	0	0	0	0	0	0	0	1	0	0	2	0	2	2	1
291290 Ibirataia	-39.6409188889228	-14.0672690808107	24741	18943	0	0	0	0	0	0	0	0	0	1	0	0	0	0	0	0	0	0	0	0	0	0	0	1	0	0	0	1	0	1	3	1	2
291300 Ibitiara	-42.213294323499	-12.6455137042392	14443	15508	0	0	0	0	0	0	0	0	0	0	0	0	0	0	0	0	1	0	0	0	0	0	0	0	0	0	0	1	0	0	4	0	0
291310 Ibititá	-41.9751521500745	-11.5527707224075	17905	17840	0	0	0	0	0	0	0	0	1	0	0	0	0	0	0	0	0	0	0	0	0	0	0	0	0	0	0	0	0	0	0	0	0
291320 Ibotirama	-43.2186962649655	-12.1840135690449	24149	25424	0	0	0	0	0	0	0	0	0	1	2	0	1	1	0	0	0	0	0	0	0	0	1	0	0	0	0	0	6	1	0	0	1
291330 Ichu	-39.1887163054619	-11.7552498736675	5593	5255	0	0	0	0	0	0	0	0	0	0	0	0	0	0	0	0	1	0	0	0	0	0	0	0	0	0	0	0	0	0	0	0	0
291340 Igaporã	-42.7178798074989	-13.7679764775293	14557	15205	0	0	0	0	0	0	0	0	0	0	0	0	0	0	0	0	0	0	0	0	0	0	0	0	0	0	0	0	1	0	0	0	0
291345 Igrapiúna	-39.1400807978716	-13.8204024423397	14960	13343	0	0	0	0	0	0	0	0	0	0	0	0	0	0	0	0	0	0	0	0	0	0	1	0	0	0	0	1	0	0	0	0	0
291350 Iguaí	-40.0975134505707	-14.7579625255698	25134	25705	0	0	0	0	0	0	0	0	0	0	0	0	1	0	0	0	0	2	0	1	2	0	0	1	0	0	0	0	0	0	0	0	0
291360 Ilhéus	-39.0431842869426	-14.7933202697252	222127	184236	0	0	0	0	0	0	1	1	0	3	2	1	1	7	7	4	2	11	12	19	10	16	25	24	57	25	16	37	30	28	33	37	14
291370 Inhambupe	-38.3540192706032	-11.7891274640932	29589	36306	0	0	0	0	0	0	0	0	0	0	0	0	1	0	0	0	0	0	0	0	0	1	1	0	0	0	3	1	0	1	1	3	2
291380 Ipecaetá	-39.3060256383634	-12.3141993063471	18383	15331	0	0	0	0	0	0	0	0	0	0	0	0	0	0	0	0	2	0	0	0	0	1	1	0	0	0	0	0	1	1	0	1	0
291390 Ipiaú	-39.7356541802101	-14.1374736712629	43621	44390	0	0	0	0	0	0	0	0	1	0	0	1	1	1	1	1	1	0	1	1	2	1	1	3	0	2	3	4	2	3	7	4	5
291400 Ipirá	-39.7407084849396	-12.1602868808957	61746	59343	0	0	0	0	0	0	0	0	0	0	0	1	0	1	2	0	1	1	0	0	0	0	7	1	2	5	1	4	10	5	6	8	3
291410 Ipupiara	-42.6106888538981	-11.8288274008654	8541	9285	0	0	0	0	0	0	0	0	0	0	0	0	0	0	0	0	0	0	0	0	0	1	1	0	1	0	0	0	0	0	0	0	0
291420 Irajuba	-40.0838518009128	-13.2566101533511	6362	7002	0	0	0	0	0	0	0	0	0	0	0	0	0	0	0	1	0	0	0	0	0	0	0	0	0	1	0	0	0	0	0	1	0
291430 Iramaia	-40.9695824783476	-13.2936511934142	17553	11990	0	0	0	0	0	0	0	0	0	0	0	0	0	0	0	0	0	0	0	1	0	0	0	0	0	0	0	0	2	0	0	1	0
291440 Iraquara	-41.6179588573912	-12.2435010164176	18334	22601	0	0	0	0	0	0	0	0	0	0	0	0	0	1	0	0	0	0	0	0	0	1	0	1	0	1	1	1	0	1	0	0	0
291450 Irará	-38.7716507783794	-12.0337039631626	25163	27466	0	0	0	0	0	0	0	0	0	0	0	0	0	0	0	0	2	1	1	3	0	0	0	1	0	0	2	1	1	0	3	0	1
[truncated: 3,566 more rows]
